# Supplementary material for: 2-(5-Bromo­pent­yl)-4-chloro-5-[2-(4-meth­oxy­phen­yl)ethyl­amino]­pyridazin-3(2H)-one
Source: Acta Crystallogr Sect E Struct Rep Online. 2010 Aug 4;66(Pt 9):o2215. doi: 10.1107/S1600536810030102 (PMC3008024; doi:10.1107/S1600536810030102)
Supplement: Supplementary file 1 [file e-66-o2215-sup1.cif]

##############################################################################
###                                                                        ###
###        Electronic paper (Acta Crystallographica Section E)             ###
###                                                                        ###
##############################################################################
#                                                                            #
# This CIF contains the data in a paper accepted for publication in Acta     #
# Crystallographica Section E. It conforms to the requirements of Notes      #
# for Authors for Section E, and has been peer reviewed under the auspices   #
# of the IUCr Commission on Journals.                                        #
#                                                                            #
# Full details of the Crystallographic Information File format               #
# are given in the paper "The Crystallographic Information File (CIF):       #
# a New Standard Archive File for Crystallography" by S. R. Hall, F. H.      #
# Allen and I. D. Brown [Acta Cryst. (1991), A47, 655-685].                  #
#                                                                            #
# The current version of the core CIF dictionary is obtainable from          #
# ftp://ftp.iucr.org/pub/cif_core.dic. The current version number is 2.4.    #
#                                                                            #
# Software is freely available for graphical display of the structure(s) in  #
# this CIF.  For information consult the CIF home page http://www.iucr.org/  #
# cif/home.html                                                              #
#                                                                            #
# This file may be used for bona fide research purposes within the           #
# scientific community so long as proper attribution is given to the journal # 
# article from which it was obtained.                                        #
#                                                                            #
##############################################################################
                                             
data_global
_journal_date_recd_electronic     2010-04-21
_journal_date_accepted     2010-07-28
_journal_name_full     'Acta Crystallographica, Section E'
_journal_year     2010
_journal_volume     66
_journal_issue      9
_journal_page_first     o2215
_journal_page_last     o2215
_journal_paper_category     QO
_journal_coeditor_code     EZ2210
_publ_contact_author_name     'Bao-Min Xi'
_publ_contact_author_address
;
 School of Pharmaceutical Science
 Southern Medical University
 Guangzhou 510515, Guangdong
 People's Republic of China
;
_publ_contact_author_email     xbm08@yahoo.com.cn
_publ_contact_author_fax     86-020-61648533
_publ_contact_author_phone     86-020-61648549
_publ_section_title
;\
2-(5-Bromopentyl)-4-chloro-5-[2-(4-methoxyphenyl)ethylamino]pyridazin-\
3(2<i>H</i>)-one
;
loop_
    _publ_author_name
    _publ_author_address
    'Wang, Hai-Quan'
;
 School of Pharmaceutical Science
 Southern Medical University
 Guangzhou 510515, Guangdong
 People's Republic of China
;
    'Chen, Wang-Zhong'
;
 School of Pharmaceutical Science
 Southern Medical University
 Guangzhou 510515, Guangdong
 People's Republic of China
;
    'Chen, Wen-Hua'
;
 School of Pharmaceutical Science
 Southern Medical University
 Guangzhou 510515, Guangdong
 People's Republic of China
;
    'Xi, Bao-Min'
;
 School of Pharmaceutical Science
 Southern Medical University
 Guangzhou 510515, Guangdong
 People's Republic of China
;
data_I
_chemical_name_systematic
;
2-(5-Bromopentyl)-4-chloro-5-[2-(4-methoxyphenyl)ethylamino]pyridazin-
3(2<i>H</i>)-one
;
_chemical_name_common     ?
_chemical_formula_moiety     'C18 H23 Br Cl N3 O2'
_chemical_formula_sum     'C18 H23 Br Cl N3 O2'
_chemical_formula_iupac     'C18 H23 Br Cl N3 O2'
_chemical_formula_weight     428.75
_chemical_melting_point     ?
_symmetry_cell_setting     triclinic
_symmetry_space_group_name_H-M     'P -1'
_symmetry_space_group_name_HALL     '-p 1'
loop_
    _symmetry_equiv_pos_as_xyz
    'x, y, z'
    '-x, -y, -z'
_cell_length_a     9.7728(14)
_cell_length_b     12.6178(19)
_cell_length_c     15.500(2)
_cell_angle_alpha     94.803(2)
_cell_angle_beta     96.380(2)
_cell_angle_gamma     91.035(2)
_cell_volume     1892.1(5)
_cell_formula_units_Z     4
_cell_measurement_reflns_used     16062
_cell_measurement_theta_min     3.0
_cell_measurement_theta_max     27.08
_cell_measurement_temperature     110(2)
_exptl_crystal_description     Flake
_exptl_crystal_colour     colorless
_exptl_crystal_size_max     0.35
_exptl_crystal_size_mid     0.15
_exptl_crystal_size_min     0.1
_exptl_crystal_density_diffrn     1.505
_exptl_crystal_density_meas     ?
_exptl_crystal_density_method     'not measured'
_exptl_crystal_F_000     880
_exptl_absorpt_coefficient_mu     2.330
_exptl_absorpt_correction_type     multi-scan
_exptl_absorpt_process_details     '(REQAB; Jacobson, 1998)'
_exptl_absorpt_correction_T_min     0.9325
_exptl_absorpt_correction_T_max     0.9751
_exptl_special_details
;
;
_diffrn_ambient_temperature     110(2)
_diffrn_radiation_type     MoK\a
_diffrn_radiation_wavelength     0.71073
_diffrn_radiation_source     'fine-focus sealed tube'
_diffrn_radiation_monochromator     graphite
_diffrn_measurement_device_type     'Rigaku Mercury'
_diffrn_measurement_method     \w
_diffrn_detector_area_resol_mean     ?
_diffrn_reflns_number     15893
_diffrn_reflns_av_R_equivalents     0.0356
_diffrn_reflns_av_sigmaI/netI     0.0545
_diffrn_reflns_theta_min     1.62
_diffrn_reflns_theta_max     27.08
_diffrn_reflns_theta_full     27.08
_diffrn_measured_fraction_theta_max     0.974
_diffrn_measured_fraction_theta_full     0.974
_diffrn_reflns_limit_h_min     -12
_diffrn_reflns_limit_h_max     12
_diffrn_reflns_limit_k_min     -16
_diffrn_reflns_limit_k_max     16
_diffrn_reflns_limit_l_min     -19
_diffrn_reflns_limit_l_max     19
_diffrn_standards_number     0
_diffrn_standards_interval_count     0
_diffrn_standards_interval_time     0
_diffrn_standards_decay_%     0
_refine_special_details
;
Refinement of <i>F</i>^2^ against ALL reflections. The weighted <i>R</i>-factor
<i>wR</i> and goodness of fit <i>S</i> are based on <i>F</i>^2^, conventional
<i>R</i>-factors <i>R</i> are based on <i>F</i>, with <i>F</i> set to zero for
negative <i>F</i>^2^. The threshold expression of <i>F</i>^2^ >
\s(<i>F</i>^2^) is used only for calculating <i>R</i>-factors(gt) <i>etc</i>.
and is not relevant to the choice of reflections for refinement.
<i>R</i>-factors based on <i>F</i>^2^ are statistically about twice as large
as those based on <i>F</i>, and <i>R</i>- factors based on ALL data will be
even larger.
;
_reflns_number_total     8131
_reflns_number_gt     6225
_reflns_threshold_expression     I>2sigma(I)
_refine_ls_structure_factor_coef     Fsqd
_refine_ls_matrix_type     full
_refine_ls_R_factor_all     0.0635
_refine_ls_R_factor_gt     0.0444
_refine_ls_wR_factor_gt     0.1236
_refine_ls_wR_factor_ref     0.1434
_refine_ls_goodness_of_fit_ref     0.988
_refine_ls_restrained_S_all     0.988
_refine_ls_number_reflns     8131
_refine_ls_number_parameters     453
_refine_ls_number_restraints     0
_refine_ls_hydrogen_treatment     constr
_refine_ls_weighting_scheme     calc
_refine_ls_weighting_details
         'calc w=1/[\s^2^(Fo^2^)+(0.1000P)^2^+0.0000P] where P=(Fo^2^+2Fc^2^)/3'
_atom_sites_solution_hydrogens     geom
_atom_sites_solution_primary     direct
_atom_sites_solution_secondary     difmap
_refine_ls_shift/su_max     0.001
_refine_ls_shift/su_mean     0.000
_refine_diff_density_max     1.386
_refine_diff_density_min     -0.880
_refine_ls_extinction_method     none
_refine_ls_extinction_coef     ?
loop_
    _atom_type_symbol
    _atom_type_description
    _atom_type_scat_dispersion_real
    _atom_type_scat_dispersion_imag
    _atom_type_scat_source
    'C' 'C' 0.0033 0.0016
                         'International Tables Vol C Tables 4.2.6.8 and 6.1.1.4'
    'H' 'H' 0.0000 0.0000
                         'International Tables Vol C Tables 4.2.6.8 and 6.1.1.4'
    'N' 'N' 0.0061 0.0033
                         'International Tables Vol C Tables 4.2.6.8 and 6.1.1.4'
    'O' 'O' 0.0106 0.0060
                         'International Tables Vol C Tables 4.2.6.8 and 6.1.1.4'
    'Cl' 'Cl' 0.1484 0.1585
                         'International Tables Vol C Tables 4.2.6.8 and 6.1.1.4'
    'Br' 'Br' -0.2901 2.4595
                         'International Tables Vol C Tables 4.2.6.8 and 6.1.1.4'
_computing_data_collection     'CrystalClear (Rigaku/MSC, 2001)'
_computing_cell_refinement     'CrystalClear (Rigaku/MSC, 2001)'
_computing_data_reduction     'CrystalStructure (Rigaku/MSC, 2004)'
_computing_structure_solution     'SHELXS97 (Sheldrick, 2008)'
_computing_structure_refinement     'SHELXL97 (Sheldrick, 2008)'
_computing_molecular_graphics     'ORTEPII (Johnson, 1976)'
_computing_publication_material     'SHELXL97 (Sheldrick, 2008)'
loop_
    _atom_site_type_symbol
    _atom_site_label
    _atom_site_fract_x
    _atom_site_fract_y
    _atom_site_fract_z
    _atom_site_U_iso_or_equiv
    _atom_site_adp_type
    _atom_site_calc_flag
    _atom_site_refinement_flags
    _atom_site_occupancy
    _atom_site_disorder_assembly
    _atom_site_disorder_group
    Br Br1 0.30298(4) 0.50393(3) 0.45799(2) 0.02925(12) Uani d . 1 . .
    Cl Cl1 0.17837(8) 0.99896(6) -0.02591(5) 0.02143(18) Uani d . 1 . .
    O O1 0.2247(2) 0.80242(16) 0.06417(15) 0.0224(5) Uani d . 1 . .
    O O2 0.9083(2) 1.48186(17) 0.40044(15) 0.0226(5) Uani d . 1 . .
    C C8 0.4160(3) 1.0519(2) 0.0756(2) 0.0163(6) Uani d . 1 . .
    C C12 0.5870(3) 1.3402(2) 0.2271(2) 0.0177(6) Uani d . 1 . .
    N N3 0.4189(3) 1.14797(19) 0.04352(18) 0.0184(5) Uani d . 1 . .
    H H3 0.3616 1.1592 -0.0026 0.022 Uiso calc R 1 . .
    N N2 0.5283(3) 0.9306(2) 0.17251(18) 0.0200(6) Uani d . 1 . .
    N N1 0.4273(3) 0.85810(19) 0.14458(17) 0.0185(6) Uani d . 1 . .
    C C6 0.3153(3) 0.8731(2) 0.0839(2) 0.0179(6) Uani d . 1 . .
    C C1 0.3895(4) 0.4850(2) 0.3507(2) 0.0221(7) Uani d . 1 . .
    H H1A 0.4903 0.4804 0.3651 0.027 Uiso calc R 1 . .
    H H1B 0.3552 0.4173 0.3177 0.027 Uiso calc R 1 . .
    C C15 0.8034(3) 1.4410(2) 0.3407(2) 0.0183(6) Uani d . 1 . .
    C C9 0.5230(3) 1.0221(2) 0.1399(2) 0.0183(6) Uani d . 1 . .
    H H9 0.5947 1.0730 0.1599 0.022 Uiso calc R 1 . .
    C C17 0.6400(3) 1.4397(2) 0.2130(2) 0.0182(6) Uani d . 1 . .
    H H17 0.6026 1.4736 0.1636 0.022 Uiso calc R 1 . .
    C C10 0.5136(3) 1.2340(2) 0.0825(2) 0.0195(6) Uani d . 1 . .
    H H10A 0.5181 1.2886 0.0406 0.023 Uiso calc R 1 . .
    H H10B 0.6069 1.2055 0.0941 0.023 Uiso calc R 1 . .
    C C16 0.7462(3) 1.4910(2) 0.2694(2) 0.0181(6) Uani d . 1 . .
    H H16 0.7791 1.5596 0.2591 0.022 Uiso calc R 1 . .
    C C7 0.3153(3) 0.9743(2) 0.0495(2) 0.0167(6) Uani d . 1 . .
    C C14 0.7528(3) 1.3408(2) 0.3553(2) 0.0214(7) Uani d . 1 . .
    H H14 0.7913 1.3063 0.4042 0.026 Uiso calc R 1 . .
    C C4 0.3957(4) 0.7748(3) 0.2796(2) 0.0288(8) Uani d . 1 . .
    H H4A 0.2954 0.7865 0.2757 0.035 Uiso calc R 1 . .
    H H4B 0.4434 0.8396 0.3102 0.035 Uiso calc R 1 . .
    C C13 0.6468(3) 1.2917(2) 0.2989(2) 0.0210(7) Uani d . 1 . .
    H H13 0.6140 1.2231 0.3093 0.025 Uiso calc R 1 . .
    C C2 0.3588(3) 0.5764(2) 0.2945(2) 0.0219(7) Uani d . 1 . .
    H H2A 0.3890 0.5579 0.2363 0.026 Uiso calc R 1 . .
    H H2B 0.2581 0.5862 0.2864 0.026 Uiso calc R 1 . .
    C C3 0.4294(4) 0.6802(3) 0.3332(2) 0.0296(8) Uani d . 1 . .
    H H3A 0.5303 0.6708 0.3391 0.035 Uiso calc R 1 . .
    H H3B 0.4023 0.6967 0.3924 0.035 Uiso calc R 1 . .
    C C11 0.4702(3) 1.2862(2) 0.1676(2) 0.0208(7) Uani d . 1 . .
    H H11A 0.3995 1.3392 0.1536 0.025 Uiso calc R 1 . .
    H H11B 0.4274 1.2311 0.1987 0.025 Uiso calc R 1 . .
    C C18 0.9452(4) 1.5921(2) 0.4003(2) 0.0251(7) Uani d . 1 . .
    H H18A 0.9844 1.6039 0.3463 0.038 Uiso calc R 1 . .
    H H18B 1.0135 1.6131 0.4503 0.038 Uiso calc R 1 . .
    H H18C 0.8630 1.6348 0.4043 0.038 Uiso calc R 1 . .
    C C5 0.4380(4) 0.7591(2) 0.1882(2) 0.0225(7) Uani d . 1 . .
    H H5A 0.5341 0.7350 0.1912 0.027 Uiso calc R 1 . .
    H H5B 0.3781 0.7031 0.1538 0.027 Uiso calc R 1 . .
    Br Br2 1.17053(4) -0.11846(3) 0.48534(2) 0.03305(12) Uani d . 1 . .
    Cl Cl2 1.32193(8) 0.51689(6) 1.02756(5) 0.02196(18) Uani d . 1 . .
    O O3 1.2740(2) 0.29549(18) 0.94660(16) 0.0257(5) Uani d . 1 . .
    N N6 1.0840(3) 0.64087(19) 0.95016(17) 0.0178(5) Uani d . 1 . .
    H H6 1.1411 0.6650 0.9957 0.021 Uiso calc R 1 . .
    N N4 1.0735(3) 0.32485(19) 0.86383(18) 0.0185(6) Uani d . 1 . .
    N N5 0.9745(3) 0.3881(2) 0.83069(18) 0.0197(6) Uani d . 1 . .
    O O4 0.6028(2) 0.9151(2) 0.60480(17) 0.0309(6) Uani d . 1 . .
    C C35 0.8609(3) 0.8865(2) 0.7875(2) 0.0195(6) Uani d . 1 . .
    H H35 0.8914 0.9247 0.8419 0.023 Uiso calc R 1 . .
    C C26 1.1866(3) 0.4692(2) 0.9527(2) 0.0162(6) Uani d . 1 . .
    C C25 1.0874(3) 0.5372(2) 0.9223(2) 0.0161(6) Uani d . 1 . .
    C C27 1.1857(3) 0.3584(2) 0.9229(2) 0.0193(6) Uani d . 1 . .
    C C20 1.1627(4) 0.0353(3) 0.6350(2) 0.0250(7) Uani d . 1 . .
    H H20A 1.1397 0.0879 0.5920 0.030 Uiso calc R 1 . .
    H H20B 1.2642 0.0338 0.6471 0.030 Uiso calc R 1 . .
    C C24 0.9815(3) 0.4878(2) 0.8582(2) 0.0173(6) Uani d . 1 . .
    H H24 0.9117 0.5320 0.8346 0.021 Uiso calc R 1 . .
    C C34 0.7561(3) 0.9263(3) 0.7332(2) 0.0228(7) Uani d . 1 . .
    H H34 0.7160 0.9917 0.7502 0.027 Uiso calc R 1 . .
    C C28 0.9910(3) 0.7150(2) 0.9092(2) 0.0184(6) Uani d . 1 . .
    H H28A 0.9869 0.7797 0.9495 0.022 Uiso calc R 1 . .
    H H28B 0.8973 0.6821 0.8980 0.022 Uiso calc R 1 . .
    C C32 0.7701(4) 0.7760(3) 0.6286(2) 0.0252(7) Uani d . 1 . .
    H H32 0.7400 0.7382 0.5740 0.030 Uiso calc R 1 . .
    C C31 0.8749(4) 0.7375(2) 0.6842(2) 0.0230(7) Uani d . 1 . .
    H H31 0.9154 0.6723 0.6672 0.028 Uiso calc R 1 . .
    C C29 1.0361(3) 0.7468(2) 0.8230(2) 0.0206(7) Uani d . 1 . .
    H H29A 1.1123 0.8005 0.8360 0.025 Uiso calc R 1 . .
    H H29B 1.0721 0.6835 0.7917 0.025 Uiso calc R 1 . .
    C C30 0.9227(3) 0.7915(2) 0.7640(2) 0.0188(6) Uani d . 1 . .
    C C33 0.7092(3) 0.8711(3) 0.6540(2) 0.0221(7) Uani d . 1 . .
    C C23 1.0566(3) 0.2119(2) 0.8319(2) 0.0213(7) Uani d . 1 . .
    H H23A 0.9571 0.1942 0.8172 0.026 Uiso calc R 1 . .
    H H23B 1.0922 0.1681 0.8791 0.026 Uiso calc R 1 . .
    C C22 1.1304(3) 0.1835(2) 0.7524(2) 0.0230(7) Uani d . 1 . .
    H H22A 1.2309 0.1954 0.7679 0.028 Uiso calc R 1 . .
    H H22B 1.0997 0.2302 0.7062 0.028 Uiso calc R 1 . .
    C C21 1.1006(4) 0.0676(2) 0.7185(2) 0.0239(7) Uani d . 1 . .
    H H21A 1.1370 0.0215 0.7639 0.029 Uiso calc R 1 . .
    H H21B 0.9996 0.0551 0.7081 0.029 Uiso calc R 1 . .
    C C36 0.5565(4) 0.8604(4) 0.5224(3) 0.0427(10) Uani d . 1 . .
    H H36A 0.6336 0.8535 0.4871 0.064 Uiso calc R 1 . .
    H H36B 0.4835 0.9006 0.4924 0.064 Uiso calc R 1 . .
    H H36C 0.5205 0.7895 0.5309 0.064 Uiso calc R 1 . .
    C C19 1.1062(4) -0.0739(3) 0.5981(2) 0.0277(8) Uani d . 1 . .
    H H19A 1.0043 -0.0731 0.5909 0.033 Uiso calc R 1 . .
    H H19B 1.1346 -0.1266 0.6400 0.033 Uiso calc R 1 . .
loop_
    _atom_site_aniso_label
    _atom_site_aniso_U_11
    _atom_site_aniso_U_22
    _atom_site_aniso_U_33
    _atom_site_aniso_U_12
    _atom_site_aniso_U_13
    _atom_site_aniso_U_23
    Br1 0.0390(2) 0.02394(19) 0.0274(2) 0.00207(15) 0.01438(16) 0.00288(14)
    Cl1 0.0201(4) 0.0170(4) 0.0258(4) -0.0022(3) -0.0048(3) 0.0038(3)
    O1 0.0244(12) 0.0140(10) 0.0280(13) -0.0066(9) 0.0003(10) 0.0017(9)
    O2 0.0269(12) 0.0156(11) 0.0238(12) -0.0014(9) -0.0033(10) 0.0020(9)
    C8 0.0176(15) 0.0124(13) 0.0188(16) -0.0003(11) 0.0027(12) 0.0010(11)
    C12 0.0166(15) 0.0138(14) 0.0234(17) 0.0001(12) 0.0074(12) -0.0008(12)
    N3 0.0205(13) 0.0117(12) 0.0216(14) -0.0044(10) -0.0034(11) 0.0018(10)
    N2 0.0210(14) 0.0133(12) 0.0248(15) -0.0009(10) -0.0001(11) 0.0011(11)
    N1 0.0232(14) 0.0107(12) 0.0211(14) -0.0032(10) -0.0001(11) 0.0032(10)
    C6 0.0190(15) 0.0123(14) 0.0232(17) 0.0008(12) 0.0063(12) 0.0004(12)
    C1 0.0311(18) 0.0130(14) 0.0247(18) 0.0022(13) 0.0132(14) 0.0020(12)
    C15 0.0219(16) 0.0167(14) 0.0163(16) 0.0030(12) 0.0029(12) -0.0006(12)
    C9 0.0207(15) 0.0109(13) 0.0224(17) -0.0009(12) -0.0002(13) 0.0004(12)
    C17 0.0198(15) 0.0161(14) 0.0191(16) 0.0008(12) 0.0018(12) 0.0049(12)
    C10 0.0235(16) 0.0107(13) 0.0234(17) -0.0046(12) 0.0007(13) 0.0000(12)
    C16 0.0203(15) 0.0131(14) 0.0219(17) -0.0002(12) 0.0056(12) 0.0032(12)
    C7 0.0178(15) 0.0138(14) 0.0183(16) 0.0003(12) 0.0013(12) 0.0013(12)
    C14 0.0259(17) 0.0153(15) 0.0237(17) 0.0067(13) 0.0033(13) 0.0043(13)
    C4 0.047(2) 0.0127(15) 0.0263(19) 0.0006(15) 0.0004(16) 0.0043(13)
    C13 0.0306(18) 0.0107(13) 0.0219(17) -0.0010(12) 0.0055(13) 0.0004(12)
    C2 0.0279(17) 0.0167(15) 0.0203(17) 0.0012(13) -0.0022(13) 0.0029(12)
    C3 0.045(2) 0.0172(16) 0.0253(19) -0.0039(15) -0.0041(16) 0.0031(14)
    C11 0.0222(16) 0.0177(15) 0.0220(17) -0.0038(12) 0.0031(13) -0.0015(13)
    C18 0.0314(18) 0.0172(15) 0.0258(18) -0.0032(13) -0.0012(14) 0.0032(13)
    C5 0.0297(18) 0.0112(14) 0.0270(18) -0.0007(12) 0.0016(14) 0.0055(12)
    Br2 0.0400(2) 0.0281(2) 0.0312(2) 0.00742(16) 0.00531(16) 0.00060(15)
    Cl2 0.0204(4) 0.0195(4) 0.0244(4) -0.0012(3) -0.0046(3) 0.0026(3)
    O3 0.0289(13) 0.0178(11) 0.0300(14) 0.0055(10) -0.0025(10) 0.0075(10)
    N6 0.0200(13) 0.0139(12) 0.0179(14) -0.0004(10) -0.0042(10) 0.0011(10)
    N4 0.0208(13) 0.0114(12) 0.0233(15) 0.0018(10) 0.0018(11) 0.0027(10)
    N5 0.0212(14) 0.0158(12) 0.0221(14) 0.0003(10) 0.0000(11) 0.0051(11)
    O4 0.0274(13) 0.0332(14) 0.0315(14) 0.0042(11) -0.0053(11) 0.0107(11)
    C35 0.0220(16) 0.0149(14) 0.0215(17) -0.0038(12) 0.0020(13) 0.0023(12)
    C26 0.0169(15) 0.0146(14) 0.0172(15) -0.0004(11) 0.0014(12) 0.0026(12)
    C25 0.0165(15) 0.0132(14) 0.0193(16) 0.0000(11) 0.0030(12) 0.0029(12)
    C27 0.0249(17) 0.0180(15) 0.0156(16) -0.0024(13) 0.0038(13) 0.0047(12)
    C20 0.0243(17) 0.0181(16) 0.032(2) 0.0003(13) 0.0035(14) 0.0002(14)
    C24 0.0201(15) 0.0121(13) 0.0195(16) 0.0002(11) 0.0006(12) 0.0020(12)
    C34 0.0232(17) 0.0175(15) 0.0289(19) 0.0015(13) 0.0056(14) 0.0052(13)
    C28 0.0208(16) 0.0140(14) 0.0207(17) 0.0022(12) 0.0020(13) 0.0034(12)
    C32 0.0319(19) 0.0201(16) 0.0229(18) -0.0042(14) -0.0013(14) 0.0042(13)
    C31 0.0310(18) 0.0143(14) 0.0237(17) -0.0011(13) 0.0025(14) 0.0020(13)
    C29 0.0225(16) 0.0173(15) 0.0229(17) 0.0015(12) 0.0032(13) 0.0051(12)
    C30 0.0222(16) 0.0121(14) 0.0230(17) -0.0017(12) 0.0060(13) 0.0027(12)
    C33 0.0184(16) 0.0223(16) 0.0262(18) -0.0035(13) -0.0010(13) 0.0103(13)
    C23 0.0265(17) 0.0109(14) 0.0262(18) -0.0031(12) 0.0015(14) 0.0028(12)
    C22 0.0264(17) 0.0132(14) 0.0300(19) -0.0048(13) 0.0068(14) 0.0020(13)
    C21 0.0301(18) 0.0122(14) 0.0293(19) -0.0029(13) 0.0032(14) 0.0021(13)
    C36 0.033(2) 0.055(3) 0.038(2) -0.0014(19) -0.0101(18) 0.008(2)
    C19 0.038(2) 0.0203(16) 0.0257(19) -0.0001(14) 0.0077(15) 0.0003(14)
_geom_special_details
;
All e.s.d.'s (except the e.s.d. in the dihedral angle between two l.s. planes)
are estimated using the full covariance matrix. The cell e.s.d.'s are taken
into account individually in the estimation of e.s.d.'s in distances, angles
and torsion angles; correlations between e.s.d.'s in cell parameters are only
used when they are defined by crystal symmetry. An approximate (isotropic)
treatment of cell e.s.d.'s is used for estimating e.s.d.'s involving l.s.
planes.
;
loop_
    _geom_bond_atom_site_label_1
    _geom_bond_atom_site_label_2
    _geom_bond_site_symmetry_2
    _geom_bond_distance
    _geom_bond_publ_flag
    Br1 C1 . 1.947(3) ?
    Cl1 C7 . 1.728(3) ?
    O1 C6 . 1.240(4) ?
    O2 C15 . 1.365(4) ?
    O2 C18 . 1.431(4) ?
    C8 N3 . 1.350(4) ?
    C8 C7 . 1.378(4) ?
    C8 C9 . 1.440(4) ?
    C12 C13 . 1.392(5) ?
    C12 C17 . 1.393(4) ?
    C12 C11 . 1.501(4) ?
    N3 C10 . 1.459(4) ?
    N3 H3 . 0.8800 ?
    N2 C9 . 1.297(4) ?
    N2 N1 . 1.344(3) ?
    N1 C6 . 1.388(4) ?
    N1 C5 . 1.470(4) ?
    C6 C7 . 1.425(4) ?
    C1 C2 . 1.517(4) ?
    C1 H1A . 0.9900 ?
    C1 H1B . 0.9900 ?
    C15 C16 . 1.388(4) ?
    C15 C14 . 1.394(4) ?
    C9 H9 . 0.9500 ?
    C17 C16 . 1.392(4) ?
    C17 H17 . 0.9500 ?
    C10 C11 . 1.530(4) ?
    C10 H10A . 0.9900 ?
    C10 H10B . 0.9900 ?
    C16 H16 . 0.9500 ?
    C14 C13 . 1.381(5) ?
    C14 H14 . 0.9500 ?
    C4 C5 . 1.518(5) ?
    C4 C3 . 1.532(5) ?
    C4 H4A . 0.9900 ?
    C4 H4B . 0.9900 ?
    C13 H13 . 0.9500 ?
    C2 C3 . 1.515(4) ?
    C2 H2A . 0.9900 ?
    C2 H2B . 0.9900 ?
    C3 H3A . 0.9900 ?
    C3 H3B . 0.9900 ?
    C11 H11A . 0.9900 ?
    C11 H11B . 0.9900 ?
    C18 H18A . 0.9800 ?
    C18 H18B . 0.9800 ?
    C18 H18C . 0.9800 ?
    C5 H5A . 0.9900 ?
    C5 H5B . 0.9900 ?
    Br2 C19 . 1.964(3) ?
    Cl2 C26 . 1.723(3) ?
    O3 C27 . 1.230(4) ?
    N6 C25 . 1.345(4) ?
    N6 C28 . 1.451(4) ?
    N6 H6 . 0.8800 ?
    N4 N5 . 1.351(4) ?
    N4 C27 . 1.383(4) ?
    N4 C23 . 1.470(4) ?
    N5 C24 . 1.293(4) ?
    O4 C33 . 1.373(4) ?
    O4 C36 . 1.423(5) ?
    C35 C34 . 1.381(5) ?
    C35 C30 . 1.391(4) ?
    C35 H35 . 0.9500 ?
    C26 C25 . 1.376(4) ?
    C26 C27 . 1.436(4) ?
    C25 C24 . 1.446(4) ?
    C20 C19 . 1.518(4) ?
    C20 C21 . 1.518(5) ?
    C20 H20A . 0.9900 ?
    C20 H20B . 0.9900 ?
    C24 H24 . 0.9500 ?
    C34 C33 . 1.387(5) ?
    C34 H34 . 0.9500 ?
    C28 C29 . 1.535(4) ?
    C28 H28A . 0.9900 ?
    C28 H28B . 0.9900 ?
    C32 C31 . 1.386(5) ?
    C32 C33 . 1.396(5) ?
    C32 H32 . 0.9500 ?
    C31 C30 . 1.390(5) ?
    C31 H31 . 0.9500 ?
    C29 C30 . 1.505(4) ?
    C29 H29A . 0.9900 ?
    C29 H29B . 0.9900 ?
    C23 C22 . 1.517(5) ?
    C23 H23A . 0.9900 ?
    C23 H23B . 0.9900 ?
    C22 C21 . 1.523(4) ?
    C22 H22A . 0.9900 ?
    C22 H22B . 0.9900 ?
    C21 H21A . 0.9900 ?
    C21 H21B . 0.9900 ?
    C36 H36A . 0.9800 ?
    C36 H36B . 0.9800 ?
    C36 H36C . 0.9800 ?
    C19 H19A . 0.9900 ?
    C19 H19B . 0.9900 ?
loop_
    _geom_angle_atom_site_label_1
    _geom_angle_atom_site_label_2
    _geom_angle_atom_site_label_3
    _geom_angle_site_symmetry_1
    _geom_angle_site_symmetry_3
    _geom_angle
    _geom_angle_publ_flag
    C15 O2 C18 . . 117.8(2) ?
    N3 C8 C7 . . 124.2(3) ?
    N3 C8 C9 . . 121.2(3) ?
    C7 C8 C9 . . 114.6(3) ?
    C13 C12 C17 . . 117.5(3) ?
    C13 C12 C11 . . 120.6(3) ?
    C17 C12 C11 . . 121.9(3) ?
    C8 N3 C10 . . 122.4(3) ?
    C8 N3 H3 . . 118.8 ?
    C10 N3 H3 . . 118.8 ?
    C9 N2 N1 . . 118.1(3) ?
    N2 N1 C6 . . 125.4(2) ?
    N2 N1 C5 . . 114.3(3) ?
    C6 N1 C5 . . 120.3(2) ?
    O1 C6 N1 . . 120.7(3) ?
    O1 C6 C7 . . 125.1(3) ?
    N1 C6 C7 . . 114.3(3) ?
    C2 C1 Br1 . . 111.3(2) ?
    C2 C1 H1A . . 109.4 ?
    Br1 C1 H1A . . 109.4 ?
    C2 C1 H1B . . 109.4 ?
    Br1 C1 H1B . . 109.4 ?
    H1A C1 H1B . . 108.0 ?
    O2 C15 C16 . . 125.3(3) ?
    O2 C15 C14 . . 115.1(3) ?
    C16 C15 C14 . . 119.5(3) ?
    N2 C9 C8 . . 124.6(3) ?
    N2 C9 H9 . . 117.7 ?
    C8 C9 H9 . . 117.7 ?
    C16 C17 C12 . . 121.9(3) ?
    C16 C17 H17 . . 119.0 ?
    C12 C17 H17 . . 119.0 ?
    N3 C10 C11 . . 112.6(3) ?
    N3 C10 H10A . . 109.1 ?
    C11 C10 H10A . . 109.1 ?
    N3 C10 H10B . . 109.1 ?
    C11 C10 H10B . . 109.1 ?
    H10A C10 H10B . . 107.8 ?
    C15 C16 C17 . . 119.3(3) ?
    C15 C16 H16 . . 120.3 ?
    C17 C16 H16 . . 120.3 ?
    C8 C7 C6 . . 123.1(3) ?
    C8 C7 Cl1 . . 120.1(2) ?
    C6 C7 Cl1 . . 116.8(2) ?
    C13 C14 C15 . . 120.1(3) ?
    C13 C14 H14 . . 119.9 ?
    C15 C14 H14 . . 119.9 ?
    C5 C4 C3 . . 113.0(3) ?
    C5 C4 H4A . . 109.0 ?
    C3 C4 H4A . . 109.0 ?
    C5 C4 H4B . . 109.0 ?
    C3 C4 H4B . . 109.0 ?
    H4A C4 H4B . . 107.8 ?
    C14 C13 C12 . . 121.6(3) ?
    C14 C13 H13 . . 119.2 ?
    C12 C13 H13 . . 119.2 ?
    C3 C2 C1 . . 113.0(3) ?
    C3 C2 H2A . . 109.0 ?
    C1 C2 H2A . . 109.0 ?
    C3 C2 H2B . . 109.0 ?
    C1 C2 H2B . . 109.0 ?
    H2A C2 H2B . . 107.8 ?
    C2 C3 C4 . . 114.1(3) ?
    C2 C3 H3A . . 108.7 ?
    C4 C3 H3A . . 108.7 ?
    C2 C3 H3B . . 108.7 ?
    C4 C3 H3B . . 108.7 ?
    H3A C3 H3B . . 107.6 ?
    C12 C11 C10 . . 113.7(3) ?
    C12 C11 H11A . . 108.8 ?
    C10 C11 H11A . . 108.8 ?
    C12 C11 H11B . . 108.8 ?
    C10 C11 H11B . . 108.8 ?
    H11A C11 H11B . . 107.7 ?
    O2 C18 H18A . . 109.5 ?
    O2 C18 H18B . . 109.5 ?
    H18A C18 H18B . . 109.5 ?
    O2 C18 H18C . . 109.5 ?
    H18A C18 H18C . . 109.5 ?
    H18B C18 H18C . . 109.5 ?
    N1 C5 C4 . . 111.2(3) ?
    N1 C5 H5A . . 109.4 ?
    C4 C5 H5A . . 109.4 ?
    N1 C5 H5B . . 109.4 ?
    C4 C5 H5B . . 109.4 ?
    H5A C5 H5B . . 108.0 ?
    C25 N6 C28 . . 123.6(3) ?
    C25 N6 H6 . . 118.2 ?
    C28 N6 H6 . . 118.2 ?
    N5 N4 C27 . . 125.5(3) ?
    N5 N4 C23 . . 114.9(3) ?
    C27 N4 C23 . . 119.6(3) ?
    C24 N5 N4 . . 117.8(3) ?
    C33 O4 C36 . . 116.8(3) ?
    C34 C35 C30 . . 121.2(3) ?
    C34 C35 H35 . . 119.4 ?
    C30 C35 H35 . . 119.4 ?
    C25 C26 C27 . . 122.8(3) ?
    C25 C26 Cl2 . . 120.1(2) ?
    C27 C26 Cl2 . . 117.1(2) ?
    N6 C25 C26 . . 124.2(3) ?
    N6 C25 C24 . . 121.2(3) ?
    C26 C25 C24 . . 114.6(3) ?
    O3 C27 N4 . . 120.8(3) ?
    O3 C27 C26 . . 124.9(3) ?
    N4 C27 C26 . . 114.3(3) ?
    C19 C20 C21 . . 109.5(3) ?
    C19 C20 H20A . . 109.8 ?
    C21 C20 H20A . . 109.8 ?
    C19 C20 H20B . . 109.8 ?
    C21 C20 H20B . . 109.8 ?
    H20A C20 H20B . . 108.2 ?
    N5 C24 C25 . . 125.0(3) ?
    N5 C24 H24 . . 117.5 ?
    C25 C24 H24 . . 117.5 ?
    C35 C34 C33 . . 120.3(3) ?
    C35 C34 H34 . . 119.9 ?
    C33 C34 H34 . . 119.9 ?
    N6 C28 C29 . . 112.3(3) ?
    N6 C28 H28A . . 109.1 ?
    C29 C28 H28A . . 109.1 ?
    N6 C28 H28B . . 109.1 ?
    C29 C28 H28B . . 109.1 ?
    H28A C28 H28B . . 107.9 ?
    C31 C32 C33 . . 119.1(3) ?
    C31 C32 H32 . . 120.5 ?
    C33 C32 H32 . . 120.5 ?
    C32 C31 C30 . . 122.0(3) ?
    C32 C31 H31 . . 119.0 ?
    C30 C31 H31 . . 119.0 ?
    C30 C29 C28 . . 113.9(3) ?
    C30 C29 H29A . . 108.8 ?
    C28 C29 H29A . . 108.8 ?
    C30 C29 H29B . . 108.8 ?
    C28 C29 H29B . . 108.8 ?
    H29A C29 H29B . . 107.7 ?
    C31 C30 C35 . . 117.8(3) ?
    C31 C30 C29 . . 120.5(3) ?
    C35 C30 C29 . . 121.7(3) ?
    O4 C33 C34 . . 116.5(3) ?
    O4 C33 C32 . . 123.8(3) ?
    C34 C33 C32 . . 119.7(3) ?
    N4 C23 C22 . . 113.1(2) ?
    N4 C23 H23A . . 109.0 ?
    C22 C23 H23A . . 109.0 ?
    N4 C23 H23B . . 109.0 ?
    C22 C23 H23B . . 109.0 ?
    H23A C23 H23B . . 107.8 ?
    C23 C22 C21 . . 110.6(3) ?
    C23 C22 H22A . . 109.5 ?
    C21 C22 H22A . . 109.5 ?
    C23 C22 H22B . . 109.5 ?
    C21 C22 H22B . . 109.5 ?
    H22A C22 H22B . . 108.1 ?
    C20 C21 C22 . . 113.7(3) ?
    C20 C21 H21A . . 108.8 ?
    C22 C21 H21A . . 108.8 ?
    C20 C21 H21B . . 108.8 ?
    C22 C21 H21B . . 108.8 ?
    H21A C21 H21B . . 107.7 ?
    O4 C36 H36A . . 109.5 ?
    O4 C36 H36B . . 109.5 ?
    H36A C36 H36B . . 109.5 ?
    O4 C36 H36C . . 109.5 ?
    H36A C36 H36C . . 109.5 ?
    H36B C36 H36C . . 109.5 ?
    C20 C19 Br2 . . 112.5(2) ?
    C20 C19 H19A . . 109.1 ?
    Br2 C19 H19A . . 109.1 ?
    C20 C19 H19B . . 109.1 ?
    Br2 C19 H19B . . 109.1 ?
    H19A C19 H19B . . 107.8 ?
loop_
    _geom_torsion_atom_site_label_1
    _geom_torsion_atom_site_label_2
    _geom_torsion_atom_site_label_3
    _geom_torsion_atom_site_label_4
    _geom_torsion_site_symmetry_1
    _geom_torsion_site_symmetry_2
    _geom_torsion_site_symmetry_3
    _geom_torsion_site_symmetry_4
    _geom_torsion
    _geom_torsion_publ_flag
    C7 C8 N3 C10 . . . . 169.7(3) ?
    C9 C8 N3 C10 . . . . -11.8(4) ?
    C9 N2 N1 C6 . . . . -0.8(4) ?
    C9 N2 N1 C5 . . . . -177.0(3) ?
    N2 N1 C6 O1 . . . . -177.7(3) ?
    C5 N1 C6 O1 . . . . -1.7(4) ?
    N2 N1 C6 C7 . . . . 1.5(4) ?
    C5 N1 C6 C7 . . . . 177.5(3) ?
    C18 O2 C15 C16 . . . . 12.9(4) ?
    C18 O2 C15 C14 . . . . -167.0(3) ?
    N1 N2 C9 C8 . . . . 0.0(5) ?
    N3 C8 C9 N2 . . . . -178.7(3) ?
    C7 C8 C9 N2 . . . . 0.0(5) ?
    C13 C12 C17 C16 . . . . -1.7(4) ?
    C11 C12 C17 C16 . . . . 178.4(3) ?
    C8 N3 C10 C11 . . . . -74.9(4) ?
    O2 C15 C16 C17 . . . . 179.4(3) ?
    C14 C15 C16 C17 . . . . -0.7(4) ?
    C12 C17 C16 C15 . . . . 1.4(5) ?
    N3 C8 C7 C6 . . . . 179.4(3) ?
    C9 C8 C7 C6 . . . . 0.8(4) ?
    N3 C8 C7 Cl1 . . . . -2.5(4) ?
    C9 C8 C7 Cl1 . . . . 178.9(2) ?
    O1 C6 C7 C8 . . . . 177.7(3) ?
    N1 C6 C7 C8 . . . . -1.5(4) ?
    O1 C6 C7 Cl1 . . . . -0.4(4) ?
    N1 C6 C7 Cl1 . . . . -179.6(2) ?
    O2 C15 C14 C13 . . . . -179.8(3) ?
    C16 C15 C14 C13 . . . . 0.3(5) ?
    C15 C14 C13 C12 . . . . -0.6(5) ?
    C17 C12 C13 C14 . . . . 1.3(5) ?
    C11 C12 C13 C14 . . . . -178.8(3) ?
    Br1 C1 C2 C3 . . . . 69.2(3) ?
    C1 C2 C3 C4 . . . . -177.7(3) ?
    C5 C4 C3 C2 . . . . -60.4(4) ?
    C13 C12 C11 C10 . . . . -101.8(3) ?
    C17 C12 C11 C10 . . . . 78.1(4) ?
    N3 C10 C11 C12 . . . . 156.1(3) ?
    N2 N1 C5 C4 . . . . 75.2(3) ?
    C6 N1 C5 C4 . . . . -101.2(3) ?
    C3 C4 C5 N1 . . . . -169.8(3) ?
    C27 N4 N5 C24 . . . . -2.6(4) ?
    C23 N4 N5 C24 . . . . 178.0(3) ?
    C28 N6 C25 C26 . . . . 170.9(3) ?
    C28 N6 C25 C24 . . . . -11.1(4) ?
    C27 C26 C25 N6 . . . . 178.7(3) ?
    Cl2 C26 C25 N6 . . . . -3.2(4) ?
    C27 C26 C25 C24 . . . . 0.5(4) ?
    Cl2 C26 C25 C24 . . . . 178.6(2) ?
    N5 N4 C27 O3 . . . . -176.9(3) ?
    C23 N4 C27 O3 . . . . 2.6(4) ?
    N5 N4 C27 C26 . . . . 3.9(4) ?
    C23 N4 C27 C26 . . . . -176.7(3) ?
    C25 C26 C27 O3 . . . . 178.1(3) ?
    Cl2 C26 C27 O3 . . . . -0.1(4) ?
    C25 C26 C27 N4 . . . . -2.7(4) ?
    Cl2 C26 C27 N4 . . . . 179.2(2) ?
    N4 N5 C24 C25 . . . . -0.2(5) ?
    N6 C25 C24 N5 . . . . -177.2(3) ?
    C26 C25 C24 N5 . . . . 1.1(5) ?
    C30 C35 C34 C33 . . . . 0.7(5) ?
    C25 N6 C28 C29 . . . . -75.2(4) ?
    C33 C32 C31 C30 . . . . -0.9(5) ?
    N6 C28 C29 C30 . . . . 160.2(3) ?
    C32 C31 C30 C35 . . . . 0.4(5) ?
    C32 C31 C30 C29 . . . . 179.6(3) ?
    C34 C35 C30 C31 . . . . -0.3(5) ?
    C34 C35 C30 C29 . . . . -179.5(3) ?
    C28 C29 C30 C31 . . . . -114.7(3) ?
    C28 C29 C30 C35 . . . . 64.4(4) ?
    C36 O4 C33 C34 . . . . 178.4(3) ?
    C36 O4 C33 C32 . . . . -1.8(5) ?
    C35 C34 C33 O4 . . . . 178.7(3) ?
    C35 C34 C33 C32 . . . . -1.1(5) ?
    C31 C32 C33 O4 . . . . -178.6(3) ?
    C31 C32 C33 C34 . . . . 1.2(5) ?
    N5 N4 C23 C22 . . . . 91.8(3) ?
    C27 N4 C23 C22 . . . . -87.7(4) ?
    N4 C23 C22 C21 . . . . -175.9(3) ?
    C19 C20 C21 C22 . . . . -169.8(3) ?
    C23 C22 C21 C20 . . . . 175.8(3) ?
    C21 C20 C19 Br2 . . . . 175.9(2) ?
loop_
    _geom_hbond_atom_site_label_D
    _geom_hbond_atom_site_label_H
    _geom_hbond_atom_site_label_A
    _geom_hbond_site_symmetry_A
    _geom_hbond_distance_DH
    _geom_hbond_distance_HA
    _geom_hbond_distance_DA
    _geom_hbond_angle_DHA
    N3 H3 O3 1_464 0.88 2.11 2.796(3) 134.5
    N6 H6 O1 1_656 0.88 2.06 2.815(3) 143.3
