# Supplementary material for: 2-(5-Bromo­pent­yl)-4-chloro-5-[2-(4-meth­oxy­phen­yl)ethyl­amino]­pyridazin-3(2H)-one
Source: Acta Crystallogr Sect E Struct Rep Online. 2010 Aug 4;66(Pt 9):o2215. doi: 10.1107/S1600536810030102 (PMC3008024; doi:10.1107/S1600536810030102)
Supplement: Supplementary file 2 [file e-66-o2215-Isup2.hkl]

# 
# h,k,l, Fc-squared, Fo-squared, sigma(Fo-squared) and status flag 
# 
data_I
_shelx_title ' a in P-1' 
_shelx_refln_list_code          4 
_shelx_F_calc_maximum      222.96 
_exptl_crystal_F_000       880.00 
_reflns_d_resolution_high  0.7805 
 
loop_ 
 _symmetry_equiv_pos_as_xyz 
 'x, y, z' 
 '-x, -y, -z' 
 
_cell_length_a     9.7728 
_cell_length_b    12.6178 
_cell_length_c    15.5004 
_cell_angle_alpha  94.803 
_cell_angle_beta   96.380 
_cell_angle_gamma  91.035 
 
_shelx_F_squared_multiplier     1.000 
 
loop_ 
 _refln_index_h 
 _refln_index_k 
 _refln_index_l 
 _refln_F_squared_calc 
 _refln_F_squared_meas 
 _refln_F_squared_sigma 
 _refln_observed_status 
   1   0   0      120.20       99.01      8.82 o 
   2   0   0     2269.41     2246.81     77.30 o 
   3   0   0      256.78      254.56     10.45 o 
   4   0   0     1103.11     1049.98     31.52 o 
   5   0   0      107.46       91.71      8.55 o 
   6   0   0     1125.05     1075.98     33.79 o 
   7   0   0      896.11      800.40     38.44 o 
   8   0   0     3511.67     3554.20    125.52 o 
   9   0   0      351.25      355.05     28.99 o 
  10   0   0      494.15      488.94     34.34 o 
  11   0   0       12.86       11.40     34.68 o 
  12   0   0      456.34      545.23     62.37 o 
 -12   1   0       23.74       10.41     38.28 o 
 -11   1   0      266.79      303.60     48.87 o 
 -10   1   0      408.40      432.77     32.39 o 
  -9   1   0      347.93      326.55     32.35 o 
  -8   1   0        2.01        9.62     16.02 o 
  -7   1   0       70.78       50.53      9.37 o 
  -6   1   0      111.80      152.66     11.06 o 
  -5   1   0     9420.60     8772.91    229.62 o 
  -4   1   0       20.62       18.11      5.89 o 
  -3   1   0    29294.38    30344.69    781.40 o 
  -2   1   0     3647.48     3502.57     91.87 o 
   0   1   0      515.76      314.24     16.47 o 
   1   1   0      539.84      556.97     19.73 o 
   2   1   0      218.90      236.17      8.84 o 
   3   1   0    31548.84    34849.44    898.10 o 
   4   1   0     4185.05     4111.43    164.68 o 
   5   1   0     1586.91     1384.61     46.11 o 
   6   1   0     1247.13     1275.86     65.04 o 
   7   1   0     1432.44     1364.73     42.57 o 
   8   1   0      175.41      201.00     30.17 o 
   9   1   0      747.06      664.05     36.65 o 
  10   1   0      254.75      289.94     27.88 o 
  11   1   0        9.20      -21.58     21.58 o 
  12   1   0      286.91      444.34     58.07 o 
 -12   2   0       47.79       17.69     37.53 o 
 -11   2   0       83.83       93.56     38.11 o 
 -10   2   0     2309.89     2172.55    158.90 o 
  -9   2   0        1.43      -14.98     14.98 o 
  -8   2   0     3191.25     3318.77    118.08 o 
  -7   2   0      671.76      717.97     27.40 o 
  -6   2   0     2886.85     2865.74    100.68 o 
  -5   2   0       16.66        7.46      6.07 o 
  -4   2   0      239.27      183.27     10.00 o 
  -3   2   0     7865.97     7827.99    245.74 o 
  -2   2   0    33272.47    32786.54   1038.97 o 
  -1   2   0       63.54       73.05      6.87 o 
   0   2   0    12318.94    16861.05    517.09 o 
   1   2   0      305.63      383.33     17.11 o 
   2   2   0     1305.85     1477.91     50.96 o 
   3   2   0       72.11       82.79      6.14 o 
   4   2   0     3999.76     4262.10    115.52 o 
   5   2   0     5301.61     5594.60    159.23 o 
   6   2   0     4230.79     4265.68    189.18 o 
   7   2   0     3054.36     2988.89     84.02 o 
   8   2   0      893.77      801.33     39.38 o 
   9   2   0      252.17      277.09     25.07 o 
  10   2   0       78.96       70.61     22.35 o 
  11   2   0        4.04        5.13     21.24 o 
  12   2   0       89.53       87.80     40.79 o 
 -12   3   0        0.96        7.45     37.41 o 
 -11   3   0      553.92      610.04     60.98 o 
 -10   3   0       26.68       70.28     34.15 o 
  -9   3   0        6.89      -14.59     19.93 o 
  -8   3   0      927.93      928.93     42.98 o 
  -7   3   0     2656.60     2687.02     75.19 o 
  -6   3   0      296.65      277.97     15.11 o 
  -5   3   0     5005.83     4711.14    125.84 o 
  -4   3   0       47.33       70.16      7.68 o 
  -3   3   0     1241.60     1211.31     42.26 o 
  -2   3   0      114.27       22.16     15.00 o 
  -1   3   0      621.43      777.93     22.39 o 
   0   3   0    14580.65    19956.13    612.46 o 
   1   3   0     5481.73     7097.29    185.12 o 
   2   3   0    17099.70    20282.46    524.13 o 
   3   3   0     5181.26     5668.79    198.90 o 
   4   3   0     1623.73     1943.73     54.13 o 
   5   3   0       72.79       72.51      8.75 o 
   6   3   0      475.00      427.77     19.12 o 
   7   3   0        3.72       -9.35     10.58 o 
   8   3   0      636.12      649.24     35.37 o 
   9   3   0      254.06      234.18     37.67 o 
  10   3   0      501.24      551.01     40.41 o 
  11   3   0      230.39      286.47     32.34 o 
  12   3   0      130.67       97.80     41.48 o 
 -12   4   0       48.47       38.87     43.11 o 
 -11   4   0        4.94       17.22     36.13 o 
 -10   4   0      494.68      462.67     52.02 o 
  -9   4   0      272.94      349.03     28.97 o 
  -8   4   0      358.50      361.90     43.35 o 
  -7   4   0       52.09       63.29     14.18 o 
  -6   4   0      114.08      156.66     12.79 o 
  -5   4   0     3397.40     3205.18     90.23 o 
  -4   4   0     2248.65     2237.25     76.68 o 
  -2   4   0     3115.89     3151.66     84.02 o 
  -1   4   0      105.60      145.99     10.07 o 
   0   4   0     6815.76    10447.27    322.24 o 
   1   4   0     6285.06     9054.41    280.26 o 
   2   4   0      133.23      140.96      8.28 o 
   3   4   0     6286.29     6463.94    169.96 o 
   4   4   0      941.43     1063.91     41.48 o 
   5   4   0     4777.85     5080.06    135.43 o 
   6   4   0      507.87      521.85     21.25 o 
   7   4   0       11.30        5.92     11.05 o 
   8   4   0       13.28       -7.63     16.35 o 
   9   4   0       65.35       63.88     19.71 o 
  10   4   0      551.80      488.02     35.00 o 
  11   4   0      207.71      260.86     34.62 o 
 -11   5   0       59.70       80.47     41.72 o 
 -10   5   0      552.94      588.63     59.17 o 
  -9   5   0       28.12       17.58     20.52 o 
  -8   5   0     1489.63     1420.12     59.58 o 
  -7   5   0     2602.22     2691.91     98.43 o 
  -6   5   0      325.30      335.14     18.39 o 
  -5   5   0     2711.54     2855.02     79.46 o 
  -3   5   0     1903.11     1741.82    104.54 o 
  -2   5   0     9025.76     9574.49    257.78 o 
  -1   5   0     2047.19     2482.41     83.93 o 
   0   5   0    17667.47    24406.46    990.62 o 
   1   5   0      603.73      936.38     34.61 o 
   2   5   0      123.43      134.10      9.75 o 
   3   5   0     1117.00     1287.35     37.82 o 
   4   5   0     3386.06     3762.40    101.61 o 
   5   5   0     2038.15     1930.56     55.52 o 
   6   5   0      650.35      604.97     24.17 o 
   7   5   0     1349.75     1415.72     44.80 o 
   8   5   0       13.63       11.32     18.53 o 
   9   5   0       27.14       14.72     19.62 o 
  10   5   0      143.26      136.45     24.79 o 
  11   5   0      152.43      184.85     38.11 o 
 -11   6   0      551.03      617.96     66.39 o 
 -10   6   0      158.42      181.30     44.22 o 
  -9   6   0      243.50      166.58     39.91 o 
  -8   6   0     1490.12     1493.60     63.39 o 
  -7   6   0     2964.10     3094.33    150.40 o 
  -6   6   0      402.22      415.43     21.60 o 
  -5   6   0     6818.37     6723.95    220.02 o 
  -4   6   0       54.48       11.62     13.66 o 
  -3   6   0     1930.80     2104.18     59.04 o 
  -2   6   0      744.18      838.34     45.88 o 
  -1   6   0     1759.08     2010.88     55.25 o 
   0   6   0     5548.28     7319.54    228.61 o 
   1   6   0     5359.29     7189.82    225.04 o 
   2   6   0     9522.51    11820.64    366.52 o 
   3   6   0      649.20      678.64     23.41 o 
   4   6   0      157.57      121.53     11.00 o 
   5   6   0       34.69       23.99      9.07 o 
   6   6   0        4.57        2.44     10.36 o 
   7   6   0       10.38       -1.79     13.79 o 
   8   6   0     2135.68     2021.44    108.28 o 
   9   6   0      212.56      186.30     37.41 o 
  10   6   0      673.88      618.60     57.72 o 
  11   6   0      240.35      221.62     43.11 o 
 -11   7   0      287.36      293.36     54.28 o 
 -10   7   0     1668.03     1898.09    120.96 o 
  -9   7   0      142.40      189.04     41.48 o 
  -8   7   0      642.64      651.85     40.97 o 
  -7   7   0      576.35      557.49     29.70 o 
  -6   7   0     2660.56     2671.93     94.28 o 
  -5   7   0     1435.27      686.15     40.15 o 
  -4   7   0     3462.77     3422.69     94.04 o 
  -3   7   0     1990.77     1810.94     68.32 o 
  -2   7   0     2800.42     2815.30     96.58 o 
  -1   7   0       37.36       15.42      7.14 o 
   0   7   0     2296.37     3247.47    105.69 o 
   1   7   0        0.06       -3.66     10.32 o 
   2   7   0     1145.63     1461.54     52.51 o 
   3   7   0     4218.03     5018.76    134.30 o 
   4   7   0      553.83      545.18     28.63 o 
   5   7   0     4333.90     4397.72    149.50 o 
   7   7   0      130.76      143.88     32.52 o 
   8   7   0      526.34      422.93     45.15 o 
   9   7   0      295.86      324.14     43.11 o 
  10   7   0        5.41       23.97     36.89 o 
  11   7   0      774.03      793.67     70.28 o 
 -10   8   0      315.51      306.85     53.06 o 
  -9   8   0      862.27      986.95     78.90 o 
  -8   8   0     1475.05     1685.43    106.18 o 
  -7   8   0     1978.96     2118.73     65.95 o 
  -6   8   0     1710.08     1749.38    103.91 o 
  -5   8   0       91.07       70.89     13.43 o 
  -4   8   0       13.94       13.69     10.73 o 
  -3   8   0        2.78      -11.77     11.77 o 
  -2   8   0     2455.36     2708.35     90.91 o 
  -1   8   0     1884.90     2223.01    111.68 o 
   0   8   0     8419.75    10630.44    331.68 o 
   1   8   0      664.90      841.70     35.76 o 
   2   8   0     2345.87     2755.29     92.65 o 
   3   8   0        6.04      -11.22     12.33 o 
   4   8   0       12.35        0.65     13.39 o 
   5   8   0      160.99      143.82     18.20 o 
   6   8   0     6031.19     5943.16    191.21 o 
   7   8   0     1227.99     1189.19     76.45 o 
   8   8   0     2425.19     2306.53    123.81 o 
   9   8   0       80.12       60.98     37.24 o 
  10   8   0       46.82       92.51     40.09 o 
 -10   9   0      146.54      187.81     51.43 o 
  -9   9   0      336.58      338.16     52.77 o 
  -8   9   0      148.49      170.07     44.16 o 
  -7   9   0     1702.88     1845.42     60.42 o 
  -5   9   0     1485.27     1571.77     59.47 o 
  -4   9   0     3561.78     3917.19    135.83 o 
  -3   9   0     9192.19     9610.35    252.82 o 
  -2   9   0      214.55      213.55     32.17 o 
  -1   9   0       97.63      108.29     16.16 o 
   0   9   0       30.54       29.29     14.09 o 
   1   9   0     3462.15     4419.56    143.99 o 
   2   9   0       17.69       39.59     15.27 o 
   3   9   0     3654.54     4089.50    134.57 o 
   4   9   0       90.30       97.86     17.87 o 
   5   9   0     4096.68     4357.22    143.56 o 
   6   9   0      114.72       95.94     18.83 o 
   7   9   0       17.28       38.92     18.00 o 
   8   9   0      181.76      240.29     40.90 o 
   9   9   0      916.35      864.07     67.78 o 
  10   9   0      118.27      117.30     43.11 o 
  -7  10   0        0.79      -16.12     18.09 o 
  -6  10   0      949.39      319.54     40.03 o 
  -5  10   0        0.98       -0.35     16.60 o 
  -4  10   0     5904.21     6306.76    221.36 o 
  -3  10   0      345.20      350.59     25.20 o 
  -2  10   0     2155.99     2540.27     87.67 o 
  -1  10   0       28.41       24.36     15.83 o 
   0  10   0     3386.98     3968.08    130.99 o 
   1  10   0     1318.39     1610.23     61.25 o 
   2  10   0     2102.36     2523.17     88.17 o 
   3  10   0      741.76      787.33     37.90 o 
   4  10   0     2604.44     2834.65     98.26 o 
   5  10   0     1105.62     1141.95     48.86 o 
   6  10   0     1276.43     1189.21     51.01 o 
   7  10   0      163.64      205.34     37.38 o 
   8  10   0       25.84       42.71     34.27 o 
   9  10   0        4.13       24.38     38.40 o 
  -7  11   0     2286.50     2602.21    128.18 o 
  -6  11   0      134.96      165.38     25.34 o 
  -5  11   0     2039.40     2270.61     82.50 o 
  -4  11   0       77.01       94.67     20.39 o 
  -3  11   0      957.43      969.42     43.51 o 
  -2  11   0        5.43      -13.59     16.73 o 
  -1  11   0       46.39       36.74     17.63 o 
   0  11   0     2092.65     2305.26     82.31 o 
   1  11   0     4265.93     4849.10    159.42 o 
   2  11   0      193.65      249.88     24.67 o 
   3  11   0     2271.63     2539.45     89.89 o 
   4  11   0       32.34       39.03     19.92 o 
   5  11   0       45.27       51.38     19.64 o 
   6  11   0       10.97       16.82     19.74 o 
   7  11   0        0.19       -4.99     21.04 o 
   8  11   0      153.14      213.94     44.86 o 
  -6  12   0      864.00      950.35     63.42 o 
  -5  12   0      601.50      650.57     38.50 o 
  -4  12   0      853.26      921.08     44.50 o 
  -3  12   0      915.21      948.37     66.24 o 
  -2  12   0      304.51      328.70     27.14 o 
  -1  12   0      540.60      608.98     35.62 o 
   0  12   0      108.29      112.26     24.64 o 
   1  12   0      212.31      264.36     26.40 o 
   2  12   0       15.29       13.37     19.42 o 
   3  12   0      459.95      543.46     53.32 o 
   4  12   0      238.65      201.66     25.36 o 
   5  12   0       64.76       60.82     21.81 o 
   6  12   0      224.78      221.29     49.08 o 
   7  12   0        3.06       14.36     22.90 o 
  -6  13   0       30.88       49.69     34.91 o 
  -5  13   0       49.22       46.10     28.77 o 
  -4  13   0      158.35      195.36     34.94 o 
  -3  13   0       33.32       24.82     21.45 o 
  -2  13   0     2547.00     2543.24     91.60 o 
  -1  13   0      429.21      481.50     33.74 o 
   0  13   0      913.32      997.84     47.23 o 
   1  13   0       40.07       22.81     21.12 o 
   2  13   0      337.90      380.21     31.61 o 
   3  13   0      325.44      414.08     46.95 o 
   4  13   0      390.35      387.07     32.66 o 
   5  13   0     1306.54     1352.73     58.53 o 
   6  13   0     1277.19     1300.29     58.26 o 
   7  13   0        3.85       59.35     39.10 o 
  -6  14   0       48.59       60.28     37.30 o 
  -5  14   0      347.48      430.55     49.57 o 
  -4  14   0      156.97      145.09     28.25 o 
  -3  14   0        7.45       26.22     23.29 o 
  -2  14   0      211.66      212.60     30.28 o 
  -1  14   0       62.08       64.07     40.79 o 
   0  14   0     1398.11     1465.19     61.82 o 
   1  14   0     1638.84     1558.99     64.68 o 
   2  14   0      234.22      282.72     30.18 o 
   3  14   0     1710.41     1756.22     71.03 o 
   4  14   0       11.95        2.73     22.70 o 
   5  14   0        2.78       16.77     23.48 o 
  -4  15   0     1120.89     1285.42     61.43 o 
  -3  15   0      465.22      512.39     39.99 o 
  -2  15   0      801.97      744.89     74.88 o 
  -1  15   0      389.55      474.87     38.26 o 
   0  15   0       13.07       26.70     23.52 o 
   1  15   0      566.41      568.50     39.46 o 
   2  15   0       41.97       27.94     24.07 o 
   3  15   0      591.13      579.82     40.20 o 
   4  15   0      308.52      339.32     34.45 o 
  -1  16   0      425.15      363.57     36.67 o 
   0  16   0      718.37      732.83    105.80 o 
  -1 -16   1      390.79      424.95     36.99 o 
   0 -16   1      256.31      297.95     33.45 o 
   1 -16   1      179.29      204.13     32.68 o 
   2 -16   1        3.27       -8.09     33.75 o 
  -4 -15   1      144.14      118.64     44.39 o 
  -3 -15   1       76.09       22.68     24.64 o 
  -2 -15   1      114.06       85.72     25.58 o 
  -1 -15   1       67.55       67.87     25.72 o 
   0 -15   1      837.74      739.75     43.31 o 
   1 -15   1      256.46      257.30     31.72 o 
   2 -15   1      483.94      497.35     44.92 o 
   3 -15   1        7.22      -14.10     27.46 o 
   4 -15   1      349.16      502.00     59.78 o 
  -5 -14   1      613.94      580.99     39.17 o 
  -4 -14   1      109.24      189.57     30.57 o 
  -3 -14   1      717.72      742.74     42.80 o 
  -2 -14   1      219.90      267.73     29.41 o 
  -1 -14   1      506.07      593.64     38.32 o 
   0 -14   1       37.41       52.20     22.94 o 
   1 -14   1        2.27        4.92     22.84 o 
   2 -14   1       41.93       37.99     24.03 o 
   3 -14   1     1038.74     1047.37     51.32 o 
   4 -14   1      102.91      122.57     28.28 o 
   5 -14   1      701.16      692.66     45.20 o 
   6 -14   1      601.48      582.35     57.83 o 
  -7 -13   1      377.36      376.67     34.72 o 
  -6 -13   1      828.89      845.38     44.76 o 
  -5 -13   1       29.72      -10.55     21.95 o 
  -4 -13   1      332.72      362.05     31.54 o 
  -3 -13   1      330.82      348.78     30.42 o 
  -2 -13   1     1171.77     1226.08     54.02 o 
  -1 -13   1       58.83       80.12     22.44 o 
   0 -13   1     1848.18     2010.61     76.54 o 
   1 -13   1        5.53       39.15     22.28 o 
   2 -13   1      221.80      290.88     29.18 o 
   3 -13   1      912.96      908.18     62.11 o 
   4 -13   1      239.30      268.98     30.93 o 
   5 -13   1       38.97       21.69     24.29 o 
   6 -13   1       39.82       67.06     30.11 o 
  -8 -12   1      143.95      187.00     44.39 o 
  -7 -12   1      183.82      149.36     26.97 o 
  -6 -12   1      452.73      449.56     33.40 o 
  -5 -12   1      898.02      855.85     53.70 o 
  -4 -12   1       15.42       30.97     20.09 o 
  -3 -12   1     1410.34     1562.03     62.55 o 
  -2 -12   1        8.54       -2.74     18.43 o 
  -1 -12   1       76.74      103.27     21.12 o 
   0 -12   1       61.39       67.15     32.09 o 
   1 -12   1      295.50      333.69     27.62 o 
   2 -12   1     1143.56     1161.89     50.72 o 
   3 -12   1     2023.43     2094.44     77.83 o 
   4 -12   1      673.15      769.31     40.47 o 
   5 -12   1     1092.05     1213.19     54.13 o 
   6 -12   1     1227.59     1362.99     59.30 o 
  -8 -11   1     1050.76     1092.38     80.87 o 
  -7 -11   1       84.40       57.45     22.72 o 
  -6 -11   1      306.15      307.43     29.91 o 
  -5 -11   1       15.79       -4.87     18.81 o 
  -4 -11   1      271.94      330.80     27.62 o 
  -3 -11   1      554.22      586.00     45.35 o 
  -2 -11   1     1041.91     1209.90     50.83 o 
  -1 -11   1      659.61      756.53     38.60 o 
   0 -11   1     1753.66     2057.57     75.12 o 
   1 -11   1     1426.38     1552.20     60.15 o 
   2 -11   1       51.10       55.56     17.72 o 
   3 -11   1      186.39      225.50     23.76 o 
   4 -11   1      709.42      679.14     36.15 o 
   5 -11   1     1220.08     1293.95     55.20 o 
   6 -11   1      138.42      236.51     72.64 o 
   7 -11   1      180.02      258.39     49.92 o 
  -9 -10   1       76.79      111.30     39.68 o 
  -8 -10   1       50.23       78.60     35.78 o 
  -7 -10   1       32.27       24.22     20.83 o 
  -6 -10   1      145.62      137.54     21.05 o 
  -5 -10   1      850.70      945.04     43.04 o 
  -4 -10   1     1686.46     1631.54     62.04 o 
  -3 -10   1     1084.57     1185.96     48.59 o 
  -2 -10   1      418.11      506.76     30.80 o 
  -1 -10   1      305.05      386.12     27.02 o 
   0 -10   1     1492.42     1763.12     64.75 o 
   1 -10   1      481.96      487.62     35.87 o 
   2 -10   1      296.76      276.72     43.78 o 
   3 -10   1      194.06      193.84     20.88 o 
   4 -10   1       39.68       67.44     18.33 o 
   5 -10   1      100.13      145.77     22.66 o 
   6 -10   1      772.67      846.15     43.03 o 
   7 -10   1       76.37        8.09     23.33 o 
   8 -10   1      735.67      787.73     69.59 o 
   9 -10   1       59.98      -30.66     39.27 o 
 -10  -9   1      238.01      309.12     49.46 o 
  -9  -9   1       23.30        8.79     34.21 o 
  -8  -9   1      343.36      358.64     47.65 o 
  -7  -9   1      157.72      157.78     21.82 o 
  -6  -9   1     1592.78     1590.96     61.27 o 
  -5  -9   1     2309.30     2419.79     85.03 o 
  -4  -9   1      640.24      732.50     35.29 o 
  -3  -9   1     1200.02     1415.19     54.19 o 
  -2  -9   1      183.29      184.41     19.44 o 
  -1  -9   1       31.31       54.02     15.57 o 
   0  -9   1      378.28      434.23     26.18 o 
   1  -9   1       29.66       44.15     14.47 o 
   2  -9   1      147.30      178.37     17.96 o 
   3  -9   1       99.48      114.72     19.64 o 
   4  -9   1      400.05      474.43     24.08 o 
   5  -9   1     2815.41     3090.98     88.27 o 
   6  -9   1       46.49       32.71     19.54 o 
   7  -9   1       37.04       35.89     50.82 o 
   8  -9   1      202.17      340.95     53.70 o 
   9  -9   1      135.17      118.23     41.89 o 
  10  -9   1       53.82      106.12     45.91 o 
 -10  -8   1       55.27       61.44     36.89 o 
  -9  -8   1       73.86       54.11     32.81 o 
  -8  -8   1      122.75      175.36     35.03 o 
  -7  -8   1       36.48       28.43     17.11 o 
  -6  -8   1       16.67       -1.79     15.42 o 
  -5  -8   1        0.29      -13.68     13.68 o 
  -4  -8   1       26.18        9.63     13.60 o 
  -3  -8   1       53.48       50.49     13.88 o 
  -2  -8   1     5893.66     7501.67    236.51 o 
  -1  -8   1      659.51      927.74     37.95 o 
   0  -8   1     2994.71     3684.69    120.03 o 
   1  -8   1     2353.70     2843.31    143.26 o 
   2  -8   1      303.05      343.98     29.47 o 
   3  -8   1       42.04       33.68     10.72 o 
   4  -8   1       11.14       13.20     10.87 o 
   5  -8   1     1105.08     1240.51     53.31 o 
   6  -8   1      909.25      976.29     36.80 o 
   7  -8   1     2078.04     2063.52     83.82 o 
   8  -8   1      105.88      119.31     28.17 o 
   9  -8   1      678.98      752.71     67.84 o 
  10  -8   1       27.19       51.78     40.73 o 
 -11  -7   1        9.01       49.51     35.49 o 
 -10  -7   1      165.96      149.24     38.34 o 
  -9  -7   1       11.03       38.63     29.67 o 
  -8  -7   1      100.26       72.84     22.11 o 
  -6  -7   1      819.28      786.13     35.62 o 
  -5  -7   1     1661.21     1642.35     59.51 o 
  -4  -7   1      379.96      403.53     23.61 o 
  -3  -7   1     1930.99     2258.83     76.74 o 
  -2  -7   1      543.47      621.60     30.02 o 
  -1  -7   1      484.48      800.78     33.00 o 
   0  -7   1      826.82     1054.54     40.21 o 
   1  -7   1     2644.88     3160.70    132.00 o 
   2  -7   1     3482.28     3884.94    104.89 o 
   3  -7   1     1143.62     1190.51     49.94 o 
   4  -7   1     2113.36     2456.44    110.46 o 
   5  -7   1      444.68      439.19     40.52 o 
   6  -7   1        3.37       -6.47     12.47 o 
   7  -7   1       25.19       13.82     21.31 o 
   8  -7   1       20.47        2.92     22.36 o 
   9  -7   1       78.36       69.24     25.68 o 
  10  -7   1      717.86      680.15     66.27 o 
  11  -7   1      333.44      384.76     58.30 o 
 -11  -6   1      143.95      126.20     38.92 o 
 -10  -6   1      252.79      309.59     42.36 o 
  -9  -6   1       50.77       42.12     29.56 o 
  -8  -6   1       71.68       54.32     17.72 o 
  -7  -6   1      338.70      333.14     22.52 o 
  -6  -6   1       10.65       16.66     15.68 o 
  -5  -6   1     1014.55     1091.08     47.77 o 
  -4  -6   1     1482.34     1601.87     46.98 o 
  -3  -6   1     3336.01     3753.00    113.26 o 
  -2  -6   1      912.61     1080.04     40.23 o 
  -1  -6   1     3340.67     4143.28    132.12 o 
   0  -6   1       28.57       51.49     19.55 o 
   1  -6   1      601.81      734.19     29.09 o 
   2  -6   1     2627.38     3035.76     82.23 o 
   3  -6   1      651.04      628.31     25.23 o 
   4  -6   1        8.49       -1.36      6.26 o 
   5  -6   1     3241.24     3286.19     91.14 o 
   6  -6   1        1.60        7.17     11.91 o 
   7  -6   1     3491.70     3268.91    181.09 o 
   8  -6   1     1052.08      938.72     47.55 o 
   9  -6   1        7.33        6.22     21.70 o 
  10  -6   1      241.29      167.91     40.79 o 
  11  -6   1       11.99        4.36     37.53 o 
 -11  -5   1       21.96       53.64     35.37 o 
 -10  -5   1       67.32      111.72     25.37 o 
  -9  -5   1      346.03      380.26     30.59 o 
  -8  -5   1     1022.84     1032.80     37.24 o 
  -7  -5   1       17.50       13.53     11.75 o 
  -6  -5   1     2484.23     2259.38     64.63 o 
  -5  -5   1       36.19       44.91      9.32 o 
  -4  -5   1      621.66      528.82     19.78 o 
  -3  -5   1     2997.40     3454.63     93.08 o 
  -2  -5   1      880.40     1061.56     38.27 o 
  -1  -5   1     1668.04     2351.93     76.88 o 
   0  -5   1    17734.45    24284.20    745.96 o 
   1  -5   1       21.37       18.21      5.83 o 
   2  -5   1     4737.31     5207.74    235.58 o 
   3  -5   1     1837.39     2175.21     75.88 o 
   4  -5   1      122.00      164.30     11.68 o 
   5  -5   1      408.66      389.92     18.62 o 
   6  -5   1       46.82       37.11     11.33 o 
   7  -5   1      107.81       72.03     18.78 o 
   8  -5   1      347.70      364.99     28.62 o 
   9  -5   1     1020.70     1038.92     49.84 o 
  10  -5   1      433.49      481.40     56.15 o 
  11  -5   1      687.98      634.13     62.78 o 
 -12  -4   1      100.63       91.23     45.21 o 
 -11  -4   1      114.91      146.97     27.74 o 
 -10  -4   1      323.51      379.06     82.79 o 
  -9  -4   1      760.70      728.59     39.72 o 
  -8  -4   1        0.09       13.08     13.45 o 
  -7  -4   1       52.97       73.14     12.85 o 
  -6  -4   1     2160.86     2372.50     86.30 o 
  -5  -4   1     2919.32     2761.52     96.74 o 
  -4  -4   1       44.73       41.87      7.25 o 
  -3  -4   1     3531.17     3498.98     93.58 o 
  -2  -4   1      266.52      338.67     16.23 o 
  -1  -4   1      127.26      206.42     12.86 o 
   0  -4   1     8930.96    12991.28    401.16 o 
   1  -4   1     3789.98     4712.36    199.97 o 
   2  -4   1      282.44      272.80     14.91 o 
   3  -4   1     4324.36     4450.38    258.56 o 
   4  -4   1      168.82      116.03     15.23 o 
   5  -4   1     7782.20     8354.17    288.09 o 
   6  -4   1     3244.02     3326.92    110.00 o 
   7  -4   1      125.10      142.04     20.12 o 
   8  -4   1        1.02        5.80     21.93 o 
   9  -4   1        2.01       14.08     20.83 o 
  10  -4   1      544.53      666.06     64.64 o 
  11  -4   1       17.65        9.72     33.86 o 
  12  -4   1      543.19      526.78     60.57 o 
 -12  -3   1        2.04       21.12     39.80 o 
 -11  -3   1      475.14      449.27     34.66 o 
 -10  -3   1      899.05      971.01     48.91 o 
  -9  -3   1      559.62      594.55     35.88 o 
  -8  -3   1     1734.50     1812.34     71.00 o 
  -7  -3   1       13.15       -0.90     10.36 o 
  -6  -3   1       30.49       11.34      8.75 o 
  -5  -3   1       97.82       99.19      9.62 o 
  -4  -3   1     2032.23     2296.20     80.06 o 
  -3  -3   1      293.05      321.59     12.80 o 
  -2  -3   1    13024.00    14783.99    381.53 o 
  -1  -3   1     9036.82    12159.57    537.98 o 
   0  -3   1    10127.58    14416.19    443.41 o 
   1  -3   1     5485.08     6748.66    226.40 o 
   2  -3   1     1724.75     1933.30    145.63 o 
   3  -3   1     2291.92     2335.54     63.36 o 
   4  -3   1     6536.10     6855.08    201.64 o 
   5  -3   1     1118.61     1000.68     31.56 o 
   6  -3   1       13.03        7.31     10.80 o 
   7  -3   1     3064.86     3055.37    109.21 o 
   8  -3   1      229.41      268.47     33.13 o 
   9  -3   1     2594.18     2773.20    103.16 o 
  10  -3   1       49.71       41.99     20.82 o 
  11  -3   1      232.00      205.62     45.03 o 
  12  -3   1        2.91       35.03     37.88 o 
 -12  -2   1       23.91      -37.00     37.00 o 
 -11  -2   1      224.64      268.40     45.56 o 
 -10  -2   1       70.60       40.86     24.41 o 
  -9  -2   1       29.07       26.17     18.39 o 
  -8  -2   1        1.38        3.20     15.80 o 
  -7  -2   1      714.52      694.22     29.84 o 
  -6  -2   1      493.46      537.91     25.71 o 
  -5  -2   1     4090.84     3935.42    105.01 o 
  -4  -2   1     2748.51     2795.17    104.24 o 
  -3  -2   1     5462.52     5630.12    186.21 o 
  -2  -2   1    12870.56    14174.22    366.54 o 
  -1  -2   1       55.96       67.12      7.11 o 
   0  -2   1     3752.79     4817.13    212.57 o 
   1  -2   1      968.92     1002.11     33.41 o 
   2  -2   1    12008.69    12652.21    327.56 o 
   3  -2   1     1317.33     1361.78     38.32 o 
   4  -2   1     6666.29     6421.42    213.34 o 
   5  -2   1      249.76      298.77     13.95 o 
   6  -2   1      364.27      302.54     15.16 o 
   7  -2   1        6.77       20.51     26.15 o 
   8  -2   1       36.75       50.79     43.78 o 
   9  -2   1       12.01        2.55     19.11 o 
  10  -2   1     1042.35     1111.00     53.38 o 
  11  -2   1      146.00      134.58     42.01 o 
  12  -2   1      332.52      439.74     60.22 o 
 -12  -1   1      301.00      424.27     57.72 o 
 -11  -1   1      285.18      324.89     48.29 o 
 -10  -1   1     1347.74     1379.01     60.13 o 
  -9  -1   1       32.85       -2.56     26.24 o 
  -8  -1   1      327.34      304.34     24.46 o 
  -7  -1   1     1041.63     1103.11     36.53 o 
  -6  -1   1        1.86       -1.52      8.63 o 
  -5  -1   1       10.94        8.18      8.19 o 
  -4  -1   1     2231.69     2205.35     65.62 o 
  -3  -1   1     1339.80     1362.50     47.92 o 
  -2  -1   1     3850.06     3849.96    126.96 o 
  -1  -1   1     4319.90     4884.32    127.23 o 
   0  -1   1      918.03      888.95     24.25 o 
   1  -1   1     5012.30     5275.45    164.96 o 
   2  -1   1        0.19       -1.93      2.58 o 
   3  -1   1     2529.20     2344.08     62.99 o 
   4  -1   1      159.80      154.85     11.90 o 
   5  -1   1     6210.01     6324.25    166.73 o 
   6  -1   1      863.00      904.03     46.44 o 
   7  -1   1     1801.70     1829.99     69.48 o 
   8  -1   1      508.22      485.74     30.86 o 
   9  -1   1       21.93       16.68     19.20 o 
  10  -1   1        1.75       -3.32     18.19 o 
  11  -1   1       12.92       25.92     23.70 o 
  12  -1   1       21.48       21.18     38.23 o 
 -12   0   1       54.75       34.73     40.26 o 
 -11   0   1        3.33       11.05     33.40 o 
 -10   0   1      515.03      511.11     35.78 o 
  -9   0   1      243.34      236.98     47.68 o 
  -8   0   1      522.55      471.91     57.22 o 
  -7   0   1      716.95      661.34     24.77 o 
  -6   0   1      526.46      514.72     20.31 o 
  -5   0   1      173.58      163.66     11.07 o 
  -4   0   1      454.58      461.21     26.29 o 
  -3   0   1      119.33      118.64     11.22 o 
  -2   0   1      600.71      535.33     25.25 o 
  -1   0   1       42.97       50.41      6.11 o 
   1   0   1      712.79      689.14     25.10 o 
   2   0   1    31995.71    31616.69   2187.94 o 
   3   0   1      495.26      496.10     18.96 o 
   4   0   1     1498.36     1479.35     41.82 o 
   5   0   1      124.85       84.97     18.33 o 
   6   0   1       15.64       24.98      9.45 o 
   7   0   1     1078.02     1047.80     88.03 o 
   8   0   1      482.49      539.59     44.16 o 
   9   0   1      883.26      840.59     42.11 o 
  10   0   1      392.45      448.02     34.07 o 
  11   0   1       71.38       57.85     23.73 o 
  12   0   1      411.41      437.47     58.36 o 
 -12   1   1       32.73      -21.53     39.16 o 
 -11   1   1      977.55     1097.32     81.22 o 
 -10   1   1       30.36       18.56     30.31 o 
  -9   1   1      207.91      197.21     40.96 o 
  -8   1   1       68.66       92.98     17.30 o 
  -7   1   1      143.65      157.09     12.49 o 
  -6   1   1       13.08       15.91      7.46 o 
  -5   1   1     1498.54     1319.55     38.28 o 
  -4   1   1      261.41      254.88     11.37 o 
  -3   1   1      455.58      424.68     26.62 o 
  -1   1   1      117.49      118.93      4.64 o 
   0   1   1       18.42       31.19      5.29 o 
   1   1   1    18221.09    21262.21    547.55 o 
   2   1   1     2496.36     2462.97     82.29 o 
   3   1   1     3411.30     3388.59     89.82 o 
   4   1   1     4826.25     4746.44    129.18 o 
   5   1   1      279.58      252.79     13.40 o 
   6   1   1      989.25      955.40     31.12 o 
   7   1   1      610.02      600.26     31.85 o 
   8   1   1     2116.73     2068.05    153.46 o 
   9   1   1       71.48       87.53     20.11 o 
  10   1   1      917.70     1074.32     51.95 o 
  11   1   1      191.31      212.73     29.71 o 
  12   1   1      510.43      590.20     63.59 o 
 -12   2   1      184.12      201.14     49.05 o 
 -11   2   1        8.12       11.05     35.49 o 
 -10   2   1      209.67      261.94     44.10 o 
  -9   2   1      197.14      169.46     21.22 o 
  -8   2   1      918.23      914.96     41.72 o 
  -7   2   1       67.28       61.52     10.14 o 
  -6   2   1     1565.86     1499.94     43.89 o 
  -5   2   1      102.69       86.92      8.41 o 
  -4   2   1       68.08       55.68      7.57 o 
  -3   2   1     1737.26     1544.61     54.40 o 
  -2   2   1     1021.47     1001.35     33.03 o 
  -1   2   1      781.72      919.96     25.25 o 
   0   2   1     2336.20     2703.45     87.13 o 
   1   2   1      446.64      455.97     24.61 o 
   2   2   1     1669.43     1821.80     52.29 o 
   3   2   1     5486.10     5991.71    157.02 o 
   4   2   1     3670.76     4276.55    113.50 o 
   5   2   1     6621.70     6695.62    176.29 o 
   6   2   1      156.07      143.95     24.17 o 
   7   2   1     2346.26     2273.28     83.72 o 
   8   2   1     1578.63     1542.76     62.51 o 
   9   2   1      292.59      303.60     27.78 o 
  10   2   1       87.34       64.25     21.42 o 
  11   2   1      168.18      153.83     27.74 o 
  12   2   1      401.98      404.08     36.80 o 
 -12   3   1       69.70       38.92     40.03 o 
 -11   3   1      360.78      364.75     52.07 o 
 -10   3   1       62.63       15.36     32.52 o 
  -9   3   1      430.94      452.02     30.50 o 
  -8   3   1     1216.52     1169.31     66.74 o 
  -7   3   1      595.91      522.99     29.06 o 
  -6   3   1     5037.16     5093.70    136.00 o 
  -5   3   1     3060.13     3044.37     82.51 o 
  -4   3   1     2521.64     2367.24     64.93 o 
  -3   3   1     2048.98     1895.38    124.52 o 
  -2   3   1     4700.21     5482.70    211.32 o 
  -1   3   1      707.18      778.11     27.40 o 
   0   3   1    15268.70    18384.04    474.78 o 
   1   3   1     5149.07     7069.63    183.88 o 
   2   3   1    11336.62    13292.95    433.30 o 
   3   3   1        5.14        1.15      5.03 o 
   4   3   1     6819.76     7582.07    198.97 o 
   5   3   1        7.02       19.37     12.21 o 
   6   3   1     2405.52     2491.48     92.99 o 
   7   3   1      238.64      221.33     20.83 o 
   8   3   1      764.07      730.94     37.98 o 
   9   3   1     1758.93     1696.69     69.18 o 
  10   3   1      392.93      408.32     39.13 o 
  11   3   1      657.88      687.35     44.80 o 
  12   3   1      158.62      158.45     31.12 o 
 -12   4   1      214.27      321.17     54.58 o 
 -11   4   1      824.59      876.11     74.82 o 
 -10   4   1       15.68      -31.71     31.77 o 
  -9   4   1      766.49      782.79     62.08 o 
  -8   4   1     1037.85     1044.88     47.06 o 
  -7   4   1      362.10      387.09     18.96 o 
  -6   4   1     2275.11     2118.93     60.51 o 
  -5   4   1     3719.89     3378.73     91.60 o 
  -4   4   1        6.36        7.12      9.47 o 
  -3   4   1    10268.79    10287.45    267.96 o 
  -2   4   1      294.32      295.47     13.66 o 
  -1   4   1     4304.20     4922.89    158.12 o 
   0   4   1     1245.34     1551.39     42.97 o 
   1   4   1      102.24      114.35      8.78 o 
   2   4   1      280.91      327.98     17.14 o 
   3   4   1     7932.90     8931.01    294.02 o 
   4   4   1      183.22      123.62      9.50 o 
   5   4   1      424.89      323.96     16.24 o 
   6   4   1     3718.47     3792.57    103.49 o 
   7   4   1      215.03      245.51     23.30 o 
   8   4   1      102.97       91.63     19.89 o 
   9   4   1      212.09      206.02     24.88 o 
  10   4   1      365.85      371.15     43.26 o 
  11   4   1      586.59      537.30     39.08 o 
 -11   5   1      112.69      120.90     42.12 o 
 -10   5   1      241.21      319.54     50.39 o 
  -9   5   1     1012.97      994.63     73.60 o 
  -8   5   1     3416.37     3368.82    120.33 o 
  -7   5   1       31.64       37.32     17.12 o 
  -6   5   1     1345.46     1302.07     41.30 o 
  -4   5   1      156.69      149.57     12.00 o 
  -3   5   1     1220.92     1186.59    123.41 o 
  -2   5   1     6446.35     6664.49    215.47 o 
  -1   5   1     2682.16     3052.13     81.43 o 
   0   5   1     6387.11     7326.56    195.13 o 
   1   5   1     1899.00     2211.20     60.38 o 
   2   5   1     2689.54     3430.55     91.90 o 
   3   5   1     1346.68     1516.12     43.52 o 
   4   5   1     1899.51     1822.63    141.04 o 
   5   5   1     1102.53     1105.41     35.06 o 
   6   5   1      376.14      382.11     19.31 o 
   7   5   1     3215.40     3087.27    111.22 o 
   8   5   1       58.57       54.77     18.88 o 
   9   5   1      669.61      646.83     38.92 o 
  10   5   1      183.81      209.10     28.87 o 
  11   5   1       94.05      141.38     37.35 o 
 -11   6   1      664.29      648.15     69.18 o 
 -10   6   1      269.54      215.33     45.03 o 
  -9   6   1      139.65      149.24     40.15 o 
  -8   6   1      227.51      191.89     39.74 o 
  -7   6   1      432.28      431.00     22.70 o 
  -6   6   1       54.06       31.39      9.66 o 
  -5   6   1     3589.94     3473.25    101.11 o 
  -4   6   1      370.55      346.04     24.35 o 
  -3   6   1      766.10      664.22     26.64 o 
  -2   6   1     4922.15     5596.93    180.80 o 
  -1   6   1      326.79      306.10     13.47 o 
   0   6   1     4449.30     6028.06    227.64 o 
   1   6   1    16304.26    22972.39    593.25 o 
   2   6   1     5914.73     7283.50    191.31 o 
   3   6   1     2885.75     3183.95     86.52 o 
   4   6   1     8451.76     8509.08    224.31 o 
   5   6   1      922.31     1015.17     33.45 o 
   6   6   1      962.33      916.50     32.23 o 
   7   6   1      473.49      437.59     37.27 o 
   8   6   1      103.87       63.02     20.54 o 
   9   6   1       51.93       49.69     33.51 o 
  10   6   1      682.45      569.61     53.59 o 
  11   6   1        6.31       -6.28     34.97 o 
 -11   7   1        0.16        9.02     42.65 o 
 -10   7   1      540.01      642.39     67.84 o 
  -9   7   1        2.66      -18.39     32.64 o 
  -8   7   1      123.48       97.40     35.32 o 
  -7   7   1        9.02       10.58     13.92 o 
  -6   7   1      322.68      132.54     19.96 o 
  -5   7   1      149.28      125.24     26.57 o 
  -4   7   1      747.48      818.59     52.86 o 
  -3   7   1     3401.88     3394.24    196.72 o 
  -2   7   1     1894.10     2005.77     56.51 o 
  -1   7   1     1551.36     1508.97     43.54 o 
   0   7   1     1304.41     1587.22     55.69 o 
   1   7   1      489.88      519.41     25.84 o 
   2   7   1      796.73      908.09     34.00 o 
   3   7   1      146.21      258.82     14.65 o 
   4   7   1       73.94       69.33     10.59 o 
   5   7   1     5329.83     5204.66    243.96 o 
   6   7   1      485.96      479.36     27.70 o 
   7   7   1     3100.22     2948.25    100.51 o 
   8   7   1        7.29        2.50     29.44 o 
   9   7   1       50.44       60.10     34.91 o 
  10   7   1      150.51      131.32     41.66 o 
 -10   8   1      115.84      123.23     45.32 o 
  -9   8   1      151.25      145.34     44.80 o 
  -8   8   1      154.89      145.17     42.12 o 
  -7   8   1      880.17      822.93     46.50 o 
  -6   8   1     1454.36     1511.38     48.94 o 
  -5   8   1      271.96      311.35     34.79 o 
  -4   8   1      157.27      165.10     17.41 o 
  -3   8   1      266.49      270.04     16.23 o 
  -2   8   1       32.36       62.88     12.25 o 
  -1   8   1      621.17      729.37     25.55 o 
   0   8   1      818.88      722.63     59.96 o 
   1   8   1      167.16      195.38     17.59 o 
   2   8   1     3698.76     4509.45    146.01 o 
   3   8   1      257.79      337.82     23.59 o 
   4   8   1      937.78     1009.30     42.07 o 
   5   8   1      647.46      642.00     32.23 o 
   6   8   1        8.99       -3.97     10.62 o 
   7   8   1      104.10       89.32     18.68 o 
   8   8   1      169.92      163.43     36.95 o 
   9   8   1       87.28      105.60     36.36 o 
  10   8   1      404.99      405.18     52.02 o 
  -7   9   1      166.46      195.67     30.25 o 
  -6   9   1      154.92      127.61     17.93 o 
  -5   9   1     2035.56     2103.17     63.15 o 
  -4   9   1     1286.85     1224.96     49.19 o 
  -3   9   1      601.25      570.30     27.95 o 
  -2   9   1       67.30       50.11     13.92 o 
  -1   9   1      245.74      303.33     22.09 o 
   0   9   1       10.14       17.39     15.65 o 
   1   9   1       84.57       72.14     26.97 o 
   2   9   1     2423.81     2849.06     96.92 o 
   3   9   1     1423.07     1571.34     59.37 o 
   4   9   1      955.94      967.18     42.31 o 
   5   9   1      126.23       76.27     37.53 o 
   6   9   1        8.71       22.93     17.10 o 
   7   9   1      395.67      388.95     44.92 o 
   8   9   1      668.64      646.29     59.81 o 
   9   9   1       17.98        2.62     34.09 o 
  -9  10   1        1.06      -13.79     47.71 o 
  -8  10   1      647.57      830.44     74.82 o 
  -7  10   1        0.61        4.71     23.48 o 
  -6  10   1      189.70      194.25     34.76 o 
  -5  10   1       11.67        3.71     15.01 o 
  -4  10   1       84.03      105.25     28.04 o 
  -3  10   1       15.33       20.48     15.52 o 
  -2  10   1      713.74      746.62     34.85 o 
  -1  10   1     1979.27     2180.54    105.81 o 
   0  10   1      415.75      401.88     30.14 o 
   1  10   1      150.46      162.88     35.52 o 
   2  10   1      250.60      329.03     25.62 o 
   3  10   1      251.77      287.85     24.93 o 
   4  10   1        3.88       12.82     17.10 o 
   5  10   1     1851.17     1833.91     69.30 o 
   6  10   1      459.22      410.05     29.99 o 
   7  10   1      537.03      514.80     52.31 o 
   8  10   1        4.48       -5.06     36.42 o 
   9  10   1       31.96       17.45     40.09 o 
  -7  11   1      268.38      311.16     40.38 o 
  -5  11   1       23.01       24.57     16.34 o 
  -4  11   1       39.71       38.64     19.20 o 
  -3  11   1        6.27       26.01     17.84 o 
  -2  11   1       20.98       44.72     18.37 o 
  -1  11   1      320.18      370.30     35.78 o 
   0  11   1     2595.15     2795.92     96.93 o 
   1  11   1     1233.78     1385.80     55.65 o 
   2  11   1     7776.25     8571.29    272.86 o 
   3  11   1       38.40       62.22     27.29 o 
   4  11   1      538.26      645.35     36.23 o 
   5  11   1      135.42      132.74     23.05 o 
   6  11   1      277.93      223.95     26.31 o 
   7  11   1      139.20      156.10     40.44 o 
   8  11   1      831.99      865.06     70.23 o 
  -7  12   1       44.03      -13.67     28.97 o 
  -6  12   1      865.04      887.11     59.23 o 
  -5  12   1      145.23      120.79     45.12 o 
  -4  12   1      452.75      473.71     35.81 o 
  -3  12   1     3997.75     4075.66    144.06 o 
  -2  12   1      611.88      583.72     73.40 o 
  -1  12   1      623.51      694.68     59.32 o 
   0  12   1      728.96      715.64     39.09 o 
   1  12   1      209.71      231.74     33.02 o 
   2  12   1       14.32        7.00     18.98 o 
   3  12   1     1380.70     1456.76     59.61 o 
   4  12   1      106.46      122.42     23.76 o 
   5  12   1     2371.72     2402.50     88.62 o 
   6  12   1      130.75      126.72     24.76 o 
   7  12   1      478.27      495.72     56.50 o 
  -7  13   1       91.73      111.94     37.30 o 
  -6  13   1     1293.37     1416.40     82.91 o 
  -5  13   1      320.72      364.80     43.99 o 
  -4  13   1       94.72       74.94     24.03 o 
  -3  13   1      216.62      256.42     42.74 o 
  -2  13   1      835.77      847.12     42.43 o 
  -1  13   1       44.95       56.43     21.24 o 
   0  13   1     3043.24     3145.58    110.13 o 
   1  13   1      434.92      478.99     35.08 o 
   2  13   1      599.88      685.96     73.83 o 
   3  13   1       25.54       38.49     22.45 o 
   4  13   1       18.01       16.61     24.12 o 
   5  13   1      368.37      393.46     33.33 o 
   6  13   1      540.73      516.04     37.51 o 
  -6  14   1        9.27      -25.77     32.64 o 
  -5  14   1     1483.94     1564.47     90.07 o 
  -4  14   1      200.34      290.02     67.29 o 
  -3  14   1     1173.90     1112.36     52.93 o 
  -2  14   1      165.47      199.68     27.73 o 
  -1  14   1       15.94        4.49     39.24 o 
   0  14   1        3.28       28.94     22.92 o 
   1  14   1      232.90      224.27     54.52 o 
   2  14   1      737.90      910.59     47.80 o 
   3  14   1      594.44      508.67     37.26 o 
   4  14   1      853.74      867.50     46.99 o 
   5  14   1      435.27      513.14     38.67 o 
  -4  15   1       85.93       74.59     37.00 o 
  -3  15   1        7.11       17.79     26.66 o 
  -2  15   1      659.22      713.98     49.95 o 
  -1  15   1      148.68      149.96     28.07 o 
   0  15   1      147.19      125.09     27.77 o 
   1  15   1      172.32      135.31     58.74 o 
   2  15   1      303.69      386.39     34.74 o 
   3  15   1      398.49      438.83     64.03 o 
  -1 -16   2      344.56      289.31     33.29 o 
   0 -16   2       67.82       43.81     37.06 o 
   1 -16   2      173.43      180.58     55.51 o 
  -4 -15   2     1112.52     1022.68     51.28 o 
  -3 -15   2      597.10      621.38     39.95 o 
  -2 -15   2      567.90      583.79     40.29 o 
  -1 -15   2       17.88       32.97     24.98 o 
   0 -15   2      200.50      211.53     29.18 o 
   1 -15   2       10.82       20.92     25.15 o 
   2 -15   2     1056.93     1126.61     54.78 o 
   3 -15   2      105.44      127.13     41.02 o 
   4 -15   2     1518.94     1641.51     71.62 o 
  -5 -14   2       41.79       25.35     26.73 o 
  -4 -14   2       11.09        0.48     21.40 o 
  -3 -14   2      408.58      492.83     36.75 o 
  -2 -14   2        1.04       37.42     22.58 o 
  -1 -14   2     1958.59     2173.84     82.59 o 
   0 -14   2      344.38      440.59     36.60 o 
   1 -14   2     1532.29     1523.70     63.30 o 
   2 -14   2       47.85       12.96     23.44 o 
   3 -14   2       22.13       41.67     25.80 o 
   4 -14   2      224.10      208.46     33.60 o 
   5 -14   2     1680.61     1914.25    151.62 o 
   6 -14   2       13.29       75.64     48.06 o 
  -7 -13   2        0.83        8.79     23.89 o 
  -6 -13   2      392.93      376.85     44.25 o 
  -5 -13   2      203.95      176.58     26.61 o 
  -4 -13   2      739.00      762.88     40.89 o 
  -3 -13   2      426.12      453.92     33.57 o 
  -2 -13   2      466.05      461.81     33.26 o 
  -1 -13   2       95.75      122.92     24.02 o 
   0 -13   2      509.77      560.64     35.37 o 
   1 -13   2      262.83      283.53     29.14 o 
   2 -13   2     1442.42     1560.66     78.87 o 
   3 -13   2      184.05      218.49     28.22 o 
   4 -13   2      294.72      399.81     35.48 o 
   5 -13   2      806.91      907.00     48.26 o 
   6 -13   2       38.99       50.33     46.20 o 
  -8 -12   2        1.15       -8.36     24.52 o 
  -7 -12   2      261.83      284.77     30.07 o 
  -6 -12   2      403.57      416.94     32.68 o 
  -5 -12   2      193.32      182.48     25.26 o 
  -4 -12   2      677.82      646.62     36.41 o 
  -3 -12   2     1174.97     1274.88     54.04 o 
  -2 -12   2     1605.48     1689.38     65.77 o 
  -1 -12   2      236.18      291.01     27.43 o 
   0 -12   2      276.40      285.10     26.37 o 
   1 -12   2       32.90       15.90     24.81 o 
   2 -12   2      907.36     1033.00     46.86 o 
   3 -12   2      632.32      696.32     48.09 o 
   4 -12   2      990.82     1032.98     48.00 o 
   5 -12   2     1019.38     1147.95     52.50 o 
   6 -12   2       33.83       17.22     42.76 o 
   7 -12   2       91.92      169.43     54.69 o 
  -8 -11   2       90.71      103.89     24.70 o 
  -7 -11   2      188.56      166.76     26.03 o 
  -6 -11   2      347.78      386.46     30.30 o 
  -5 -11   2      112.82       94.25     21.55 o 
  -4 -11   2       50.15       34.03     17.88 o 
  -3 -11   2     3617.87     3850.38    129.44 o 
  -2 -11   2       39.44       61.42     18.72 o 
  -1 -11   2     3598.79     4130.07    137.48 o 
   0 -11   2      423.68      499.81     31.31 o 
   1 -11   2     1132.94     1133.74     48.21 o 
   2 -11   2      714.95      745.29     37.66 o 
   3 -11   2     1401.44     1481.71     58.38 o 
   4 -11   2       12.46        2.63     19.17 o 
   5 -11   2     2224.45     2480.58     89.43 o 
   6 -11   2       15.48        9.07     22.67 o 
   7 -11   2     1585.97     1871.09    114.97 o 
  -9 -10   2       42.57       43.70     36.83 o 
  -8 -10   2       82.10       79.31     24.07 o 
  -7 -10   2      725.57      733.14     42.56 o 
  -6 -10   2     4151.35     4090.27    137.27 o 
  -5 -10   2       31.86       49.63     18.21 o 
  -4 -10   2      457.33      506.38     30.11 o 
  -3 -10   2      211.92      232.48     22.41 o 
  -2 -10   2      587.96      590.56     32.04 o 
  -1 -10   2      663.68      775.88     37.22 o 
   0 -10   2     4791.05     5623.15    181.44 o 
   1 -10   2       31.78       24.91     16.30 o 
   2 -10   2     8618.67     9316.66    293.85 o 
   3 -10   2       36.06       65.08     18.83 o 
   4 -10   2       98.15      129.70     20.63 o 
   5 -10   2      252.56      276.79     31.68 o 
   6 -10   2      244.50      271.18     28.23 o 
   8 -10   2      394.48      502.79     94.05 o 
   9 -10   2      874.41      949.25     77.96 o 
 -10  -9   2      134.91      103.91     44.04 o 
  -9  -9   2     1041.63     1008.25     74.24 o 
  -8  -9   2      304.94      317.40     27.87 o 
  -7  -9   2       54.00       45.52     19.27 o 
  -6  -9   2       63.88       73.11     18.42 o 
  -5  -9   2       17.15       21.46     15.40 o 
  -4  -9   2     1513.02     1577.32     59.29 o 
  -3  -9   2    15013.99    16894.47    524.24 o 
  -2  -9   2      647.11      765.16     42.15 o 
  -1  -9   2     3954.66     4670.37    151.33 o 
   0  -9   2        2.23       -3.55     13.73 o 
   1  -9   2      504.34      606.14     30.58 o 
   2  -9   2      847.55      901.55     38.40 o 
   3  -9   2     2339.18     2355.84     81.22 o 
   4  -9   2     1496.98     1657.75     51.38 o 
   5  -9   2     5049.39     5697.81    155.00 o 
   6  -9   2     2385.99     2664.65     95.17 o 
   7  -9   2      827.97      905.35     49.86 o 
   8  -9   2       53.36       75.31     30.55 o 
   9  -9   2      249.19      269.50     49.16 o 
  10  -9   2      158.53      139.35     46.31 o 
 -10  -8   2      220.42      184.67     43.11 o 
  -9  -8   2        0.32      -29.73     29.73 o 
  -8  -8   2     1429.88     1551.81     61.64 o 
  -7  -8   2      493.77      447.23     29.22 o 
  -6  -8   2     2960.21     2962.66    100.94 o 
  -5  -8   2      115.95      107.47     16.82 o 
  -4  -8   2      830.59      817.25     36.02 o 
  -3  -8   2        0.82      -12.14     12.14 o 
  -2  -8   2     3786.66     4430.23    193.20 o 
  -1  -8   2     2372.76     3011.56    100.08 o 
   0  -8   2    18622.58    23515.38    724.93 o 
   1  -8   2     4983.29     5925.40    188.34 o 
   2  -8   2      620.59      614.56     23.44 o 
   3  -8   2     1377.64     1469.78     44.72 o 
   4  -8   2        1.57       -2.36     11.50 o 
   5  -8   2      105.83      107.56     15.47 o 
   6  -8   2     1680.05     1952.69     75.49 o 
   7  -8   2      283.41      351.87     33.06 o 
   8  -8   2     1422.72     1445.33     66.57 o 
   9  -8   2      809.73      799.10     78.95 o 
  10  -8   2        1.04      -34.85     34.85 o 
 -11  -7   2      654.08      804.61     69.53 o 
 -10  -7   2       39.89       39.33     37.06 o 
  -9  -7   2      741.66      691.85     58.30 o 
  -8  -7   2       37.35      -15.71     19.96 o 
  -7  -7   2      719.56      660.51     40.93 o 
  -6  -7   2      719.44      680.26     55.86 o 
  -5  -7   2     5705.70     5672.73    181.22 o 
  -4  -7   2     1950.70     1980.19     68.94 o 
  -3  -7   2     2510.73     2648.40    137.05 o 
  -2  -7   2     1030.04     1068.21     64.06 o 
  -1  -7   2        2.38        3.03     11.78 o 
   0  -7   2       27.13       24.67     15.48 o 
   1  -7   2       79.04       54.58      8.10 o 
   2  -7   2     8218.82     9491.28    249.29 o 
   3  -7   2     5456.62     6473.24    171.89 o 
   4  -7   2     3513.73     3758.26    102.85 o 
   6  -7   2      113.92      128.08     16.17 o 
   7  -7   2      290.68      301.11     29.80 o 
   8  -7   2      407.85      362.71     65.05 o 
   9  -7   2        1.23        5.85     25.06 o 
  10  -7   2      779.61      802.40     70.23 o 
  11  -7   2        0.77      -35.84     35.84 o 
 -11  -6   2        5.92      -35.32     35.32 o 
 -10  -6   2     1008.77     1012.96     72.26 o 
  -9  -6   2      804.23      734.90     57.66 o 
  -8  -6   2     4119.50     4173.10    143.51 o 
  -7  -6   2     1058.90     1044.11     36.24 o 
  -6  -6   2     1829.81     1932.46     61.58 o 
  -5  -6   2       35.08       49.09     16.59 o 
  -4  -6   2      108.34      138.99     16.47 o 
  -3  -6   2     2092.33     2124.68     71.64 o 
  -2  -6   2     6802.62     8255.20    815.84 o 
  -1  -6   2     4215.42     4818.99    152.41 o 
   0  -6   2    11315.33    14735.21    676.72 o 
   1  -6   2       23.91       20.71      8.20 o 
   2  -6   2      237.33      286.78     14.31 o 
   3  -6   2     1513.88     1587.04     46.19 o 
   4  -6   2      773.80      908.93     53.41 o 
   5  -6   2     6774.72     7115.53    189.15 o 
   6  -6   2        2.66      -11.78     11.78 o 
   7  -6   2     2871.74     2916.72    132.95 o 
   8  -6   2       80.41       44.73     21.50 o 
   9  -6   2      710.86      673.09     42.04 o 
  10  -6   2       37.88       22.36     29.61 o 
  11  -6   2        3.19      -20.31     38.17 o 
 -11  -5   2      213.76      216.96     43.52 o 
 -10  -5   2        7.28        2.04     29.03 o 
  -9  -5   2      586.41      542.64     36.40 o 
  -8  -5   2     1360.83     1496.81     48.54 o 
  -7  -5   2      818.68      772.36     38.88 o 
  -6  -5   2     2992.33     3002.29     83.80 o 
  -5  -5   2     3846.82     4055.76    109.79 o 
  -4  -5   2     3161.02     3319.49     90.16 o 
  -3  -5   2     1283.00     1358.43     39.59 o 
  -2  -5   2        3.16        2.55      7.86 o 
  -1  -5   2      366.27      428.85     24.20 o 
   0  -5   2     5790.92     6777.41    211.21 o 
   1  -5   2      298.04      345.27     15.30 o 
   2  -5   2     9610.14    11094.15    288.81 o 
   3  -5   2      396.13      384.64     16.06 o 
   4  -5   2       10.06        9.91      7.98 o 
   5  -5   2       41.59       39.86      9.85 o 
   6  -5   2       31.91       24.61     11.15 o 
   7  -5   2      344.46      404.09     30.77 o 
   8  -5   2      535.59      583.44     37.19 o 
   9  -5   2      486.12      501.05     39.51 o 
  10  -5   2      716.42      708.05     43.50 o 
  11  -5   2        3.64      -23.39     36.83 o 
 -12  -4   2       97.04       87.80     44.22 o 
 -11  -4   2      618.26      771.62     71.22 o 
 -10  -4   2      168.95      211.47     28.36 o 
  -9  -4   2      851.74      872.55     43.56 o 
  -8  -4   2     1525.46     1491.09     68.24 o 
  -7  -4   2      367.81      431.92     21.01 o 
  -6  -4   2     1492.60     1542.59     59.54 o 
  -5  -4   2     2403.18     2596.44     71.99 o 
  -4  -4   2       27.04       21.58      6.96 o 
  -3  -4   2     4751.63     4765.38    126.06 o 
  -2  -4   2      588.07      729.76     22.20 o 
  -1  -4   2     2040.85     2593.13    101.73 o 
   0  -4   2      554.78      726.59     26.56 o 
   1  -4   2        8.32        0.30      4.82 o 
   2  -4   2     4279.23     4715.10    124.35 o 
   3  -4   2     1101.09      975.61     80.64 o 
   4  -4   2     5269.36     5621.32    182.56 o 
   5  -4   2      193.80      122.73     12.88 o 
   6  -4   2      144.35      147.62     13.16 o 
   7  -4   2      292.37      307.28     37.12 o 
   8  -4   2      122.57      154.93     22.75 o 
   9  -4   2      224.91      247.71     35.26 o 
  10  -4   2     1574.66     1646.84     71.44 o 
  11  -4   2      103.25      143.30     42.82 o 
 -12  -3   2       24.98       21.06     39.33 o 
 -11  -3   2      374.06      448.30     57.02 o 
 -10  -3   2     1316.48     1318.97     59.18 o 
  -9  -3   2      202.08      233.03     24.82 o 
  -8  -3   2     3178.69     3307.05    130.54 o 
  -7  -3   2        2.22        3.78     10.91 o 
  -6  -3   2     4324.48     4545.28    122.41 o 
  -5  -3   2      103.93      123.16     13.27 o 
  -4  -3   2       14.98       10.13      6.18 o 
  -3  -3   2     8806.49     9516.70    246.81 o 
  -2  -3   2       66.02       51.11      5.27 o 
  -1  -3   2    22918.30    28353.38   1184.25 o 
   0  -3   2     8302.79     9880.67    255.71 o 
   1  -3   2      101.12      131.27     12.07 o 
   2  -3   2       35.71       47.12      6.32 o 
   3  -3   2        5.19        4.58      5.09 o 
   4  -3   2     1179.35     1424.82     41.44 o 
   5  -3   2     3986.13     3890.09    165.07 o 
   6  -3   2      295.05      348.29     17.34 o 
   7  -3   2     2242.95     2114.27     79.93 o 
   8  -3   2        4.50        3.97     16.84 o 
   9  -3   2      105.78      144.79     53.99 o 
  10  -3   2      218.92      240.85     29.26 o 
  11  -3   2      233.34      295.37     33.34 o 
  12  -3   2       43.17       56.03     42.65 o 
 -12  -2   2      196.66      222.90     48.93 o 
 -11  -2   2      313.74      386.51     53.99 o 
 -10  -2   2      208.17      238.55     26.95 o 
  -9  -2   2        0.00       -1.00     16.74 o 
  -8  -2   2     1522.03     1497.50     48.26 o 
  -7  -2   2     1267.35     1273.55     40.96 o 
  -6  -2   2     5313.59     5420.01    175.29 o 
  -5  -2   2     2368.10     2290.01     80.32 o 
  -4  -2   2     2398.76     2403.24     92.15 o 
  -3  -2   2       16.66       12.65      4.77 o 
  -2  -2   2     6005.30     7202.23    222.24 o 
  -1  -2   2    19731.92    24549.70   1462.33 o 
   0  -2   2    11631.35    13247.03    342.38 o 
   1  -2   2     4322.37     4378.63    327.67 o 
   2  -2   2    41796.73    44707.46   1153.21 o 
   3  -2   2       75.37       58.61      8.01 o 
   4  -2   2      808.73     1069.89     31.82 o 
   5  -2   2       28.51       26.24      6.75 o 
   6  -2   2     1094.43     1212.04     37.09 o 
   7  -2   2       23.01       28.44     15.99 o 
   8  -2   2     5302.98     5267.98    317.18 o 
   9  -2   2      471.07      496.90     33.58 o 
  10  -2   2      402.35      446.38     34.53 o 
  11  -2   2       58.26       72.27     25.69 o 
  12  -2   2       12.81      -28.04     37.47 o 
 -12  -1   2       10.29       26.71     41.48 o 
 -11  -1   2      333.32      434.74     55.04 o 
 -10  -1   2      562.57      504.97     52.02 o 
  -9  -1   2     2783.91     2691.54     98.62 o 
  -8  -1   2      106.79       98.60     16.15 o 
  -7  -1   2        5.50        8.31     10.04 o 
  -6  -1   2        7.81        3.93      9.02 o 
  -5  -1   2     3824.33     3703.60     99.55 o 
  -4  -1   2      403.64      340.55     19.40 o 
  -3  -1   2    10574.13    10563.53    299.64 o 
  -2  -1   2    28734.39    32453.54    992.63 o 
  -1  -1   2     3424.98     3833.43    119.29 o 
   0  -1   2     1580.37     1488.99     46.80 o 
   1  -1   2     6365.44     6344.97    165.35 o 
   2  -1   2      130.26      173.30     12.24 o 
   3  -1   2     6095.44     5924.32    410.51 o 
   4  -1   2     2897.71     2966.81     79.64 o 
   5  -1   2    22469.16    23053.04    595.29 o 
   6  -1   2     4395.29     4755.79    126.98 o 
   7  -1   2       42.83       41.36     16.21 o 
   8  -1   2      185.09      200.25     23.01 o 
   9  -1   2       84.27      118.72     21.41 o 
  10  -1   2       91.05      106.82     23.14 o 
  11  -1   2      820.98      838.74     77.15 o 
  12  -1   2      793.95      843.94     73.89 o 
 -12   0   2      594.59      734.09     71.80 o 
 -11   0   2       25.22        1.16     35.49 o 
 -10   0   2     3732.81     3785.18    203.00 o 
  -9   0   2       99.96      120.45     19.57 o 
  -8   0   2     7351.80     7064.97    288.50 o 
  -7   0   2      462.98      401.37     19.22 o 
  -6   0   2     7555.92     6985.95    277.44 o 
  -5   0   2      113.67       86.06     25.07 o 
  -4   0   2        4.93       -4.48      4.48 o 
  -3   0   2      229.52      212.87     17.43 o 
  -2   0   2     9433.67     9645.41    296.74 o 
  -1   0   2      664.69      604.89     22.97 o 
   0   0   2    10104.21     9019.60    233.61 o 
   1   0   2     2517.05     2317.56     77.60 o 
   2   0   2    21053.74    21396.67   1775.85 o 
   3   0   2      797.60      784.29     30.75 o 
   4   0   2        9.39       16.79      4.69 o 
   5   0   2      271.79      268.66     13.32 o 
   6   0   2     4670.42     4861.35    129.77 o 
   7   0   2     1149.69     1163.62     63.65 o 
   8   0   2     3979.89     4099.13    144.20 o 
   9   0   2      824.72      843.45     43.66 o 
  10   0   2       16.20       21.68     21.84 o 
  11   0   2      196.45      194.59     27.90 o 
  12   0   2      138.04      187.98     31.23 o 
 -12   1   2      299.49      334.96     55.16 o 
 -11   1   2      377.48      449.52     57.60 o 
 -10   1   2       11.26      -26.94     30.37 o 
  -9   1   2     1467.02     1183.61    112.76 o 
  -8   1   2      363.70      341.15     23.21 o 
  -7   1   2     1780.07     1590.22     47.07 o 
  -6   1   2      185.69      191.92     12.25 o 
  -5   1   2    12989.16    11753.30    304.91 o 
  -4   1   2      136.36       96.78     18.56 o 
  -3   1   2     2854.61     2368.57    138.41 o 
  -2   1   2    38649.39    40652.91   1049.78 o 
  -1   1   2       34.73       69.05      7.51 o 
   0   1   2     2289.30     2306.56     75.43 o 
   1   1   2       46.56       50.42      3.81 o 
   2   1   2     8720.60     9215.26    301.36 o 
   3   1   2     7787.63     7744.37    210.75 o 
   4   1   2     1258.06     1005.33     54.69 o 
   5   1   2     7655.53     7724.78    428.14 o 
   6   1   2       14.16       10.80      9.54 o 
   7   1   2      210.66      241.52     22.35 o 
   8   1   2       96.09       86.66     18.63 o 
   9   1   2        1.36      -17.26     17.57 o 
  10   1   2     1346.68     1335.25     61.15 o 
  11   1   2      386.09      412.90     36.42 o 
  12   1   2       12.42       -5.79     28.01 o 
 -12   2   2       20.13      -28.45     39.22 o 
 -11   2   2      260.41      270.03     48.41 o 
 -10   2   2     2521.98     2706.13    153.54 o 
  -9   2   2        2.78       29.85     29.56 o 
  -8   2   2     5892.15     5217.52    376.06 o 
  -7   2   2      196.84      175.31     13.00 o 
  -6   2   2      308.63      240.97     26.27 o 
  -5   2   2        9.90        8.50      8.27 o 
  -4   2   2      354.96      311.25     26.73 o 
  -3   2   2    11736.98    11063.66    286.41 o 
  -2   2   2      257.36      186.03     13.01 o 
  -1   2   2    21409.10    23754.54    611.30 o 
   0   2   2    22884.52    23499.21   1100.96 o 
   1   2   2     3924.81     4436.87    129.59 o 
   2   2   2        8.19        0.13      4.13 o 
   3   2   2      151.46      180.96     11.99 o 
   4   2   2     8167.27     9433.04    246.23 o 
   5   2   2     8141.97     8594.20    225.23 o 
   6   2   2      463.53      439.11     18.97 o 
   7   2   2     2685.81     2699.63     98.17 o 
   8   2   2     1765.99     1800.92     71.34 o 
   9   2   2      121.95      120.03     38.49 o 
  10   2   2       20.49      -20.50     37.12 o 
  11   2   2       87.92       81.63     26.14 o 
  12   2   2        2.93      -10.79     25.35 o 
 -12   3   2       95.96      111.94     47.48 o 
 -11   3   2      850.77      977.99     77.85 o 
 -10   3   2       43.02       48.29     34.97 o 
  -9   3   2       35.21        4.65     28.80 o 
  -8   3   2     1256.60     1210.50     39.11 o 
  -7   3   2     1118.21     1056.31     34.13 o 
  -6   3   2      167.14      136.87     19.79 o 
  -5   3   2     1826.48     1653.07     59.96 o 
  -4   3   2     1944.73     1874.08     52.22 o 
  -3   3   2     1343.46     1329.21     37.51 o 
  -2   3   2       15.42        6.40      4.24 o 
  -1   3   2      141.79      154.88      9.35 o 
   0   3   2     4905.20     5271.07    169.17 o 
   1   3   2     4690.89     5361.72    140.50 o 
   2   3   2    14265.94    16257.42    419.37 o 
   3   3   2       48.84       45.32      6.36 o 
   4   3   2       49.30       21.03      6.47 o 
   5   3   2      584.64      696.20     24.27 o 
   6   3   2      460.86      445.52     19.75 o 
   7   3   2        9.14        5.74     15.17 o 
   8   3   2      907.82      900.26     44.20 o 
   9   3   2      373.52      360.25     29.63 o 
  10   3   2        7.17        4.84     20.83 o 
  11   3   2       17.19        2.61     22.97 o 
 -12   4   2       60.54       97.98     44.39 o 
 -11   4   2      453.47      609.06     64.93 o 
 -10   4   2      693.31      706.16     63.88 o 
  -9   4   2       10.49      -15.01     30.37 o 
  -8   4   2      227.22      187.82     19.32 o 
  -7   4   2       64.77       60.44     10.97 o 
  -6   4   2      132.17      139.53     25.16 o 
  -5   4   2     6935.09     6819.75    180.60 o 
  -4   4   2      550.81      541.94     19.64 o 
  -3   4   2     9565.30    10036.38    260.78 o 
  -2   4   2     2625.92     2966.35     79.21 o 
  -1   4   2     3624.01     4058.01    149.56 o 
   0   4   2        0.31       -4.72      4.72 o 
   1   4   2      135.80      176.38      9.70 o 
   2   4   2     3338.18     4038.01    134.93 o 
   3   4   2     8676.07     9351.46    244.22 o 
   4   4   2       32.33       14.58      7.12 o 
   5   4   2     4761.38     4952.13    132.61 o 
   6   4   2       85.59       68.63     11.25 o 
   7   4   2       97.69       93.81     29.79 o 
   8   4   2       14.35        9.40     16.84 o 
   9   4   2      184.29      171.86     25.96 o 
  10   4   2      205.58      281.02     30.69 o 
  11   4   2        1.19      -24.22     24.22 o 
 -11   5   2       21.83        9.43     36.60 o 
 -10   5   2      867.38     1007.43     77.67 o 
  -9   5   2       45.64       34.33     33.40 o 
  -8   5   2     4733.46     4811.09    161.42 o 
  -7   5   2      212.36      219.66     15.77 o 
  -6   5   2      497.06      462.54     27.68 o 
  -5   5   2      589.42      572.23     27.39 o 
  -4   5   2      172.98      174.07     13.06 o 
  -3   5   2     5345.71     5655.37    189.92 o 
  -2   5   2     1723.68     1451.34     43.89 o 
  -1   5   2     1060.90      974.72     35.36 o 
   0   5   2     8649.55     9541.57    248.66 o 
   1   5   2     1117.86     1359.01     39.19 o 
   2   5   2      612.98      599.51     20.84 o 
   3   5   2      901.28      947.02     37.66 o 
   4   5   2      145.81      132.68     13.05 o 
   5   5   2     2659.17     2652.22     74.20 o 
   6   5   2     2317.64     2281.31     65.55 o 
   7   5   2      938.26      913.91     43.30 o 
   8   5   2       21.82        1.85     18.04 o 
   9   5   2      254.85      274.02     28.18 o 
  10   5   2       38.17       20.34     23.23 o 
  11   5   2       20.03       26.76     39.33 o 
 -11   6   2       69.43        2.85     42.42 o 
 -10   6   2      118.87      118.69     42.47 o 
  -9   6   2      546.21      497.98     53.99 o 
  -8   6   2      108.00      115.65     27.00 o 
  -7   6   2      512.38      528.70     48.82 o 
  -6   6   2     1377.91     1281.21     41.49 o 
  -5   6   2     3103.22     3007.65    173.85 o 
  -4   6   2      661.59      629.87     23.43 o 
  -3   6   2      521.42      452.33     18.04 o 
  -2   6   2      925.17     1015.16     30.91 o 
  -1   6   2      249.59      232.80     14.94 o 
   0   6   2     6339.86     7117.87    187.04 o 
   1   6   2       87.93       70.71      8.97 o 
   2   6   2     2454.66     2594.32     71.31 o 
   3   6   2     1104.64     1173.65     36.05 o 
   4   6   2     1720.32     1859.10     68.25 o 
   5   6   2      356.24      401.31     20.86 o 
   6   6   2      733.57      689.47     28.32 o 
   7   6   2      219.28      171.89     39.71 o 
   8   6   2     1476.46     1326.96     57.89 o 
   9   6   2        0.26      -17.34     28.63 o 
  10   6   2       16.85       56.79     37.06 o 
  11   6   2       13.88       31.42     39.45 o 
 -10   7   2     1190.95     1214.50     90.12 o 
  -9   7   2     1055.78     1077.25     80.70 o 
  -8   7   2      690.59      656.82     97.48 o 
  -7   7   2       61.31       32.93     17.34 o 
  -6   7   2        6.74       -1.98     16.58 o 
  -5   7   2     1351.52     1364.33     42.78 o 
  -4   7   2     1959.01     1917.56     55.77 o 
  -3   7   2     3520.35     3408.95     92.75 o 
  -2   7   2       95.09       48.08     15.93 o 
  -1   7   2     7225.52     7934.37    208.33 o 
   0   7   2      140.79      169.57     12.21 o 
   1   7   2      724.34      872.87     28.73 o 
   2   7   2      175.89      268.04     14.97 o 
   3   7   2     3908.97     4366.02    117.45 o 
   4   7   2     2521.34     2917.72     81.23 o 
   5   7   2     2739.77     2747.73     77.71 o 
   6   7   2      117.09       92.11     16.97 o 
   7   7   2      638.05      531.50     47.71 o 
   8   7   2      252.13      294.11     39.45 o 
   9   7   2      227.06      199.86     40.84 o 
  10   7   2       10.99      -29.96     32.06 o 
  -7   8   2      347.78      356.68     38.17 o 
  -6   8   2     2829.07     3036.61     86.94 o 
  -5   8   2      266.85      275.64     18.42 o 
  -4   8   2       48.71       46.17     11.58 o 
  -3   8   2      502.87      514.04     21.42 o 
  -2   8   2     4396.34     4395.52    145.28 o 
  -1   8   2        3.51       -8.79     10.47 o 
   0   8   2     5003.68     5191.11    271.49 o 
   1   8   2       99.90      119.45     15.38 o 
   2   8   2     2126.30     2595.67     88.22 o 
   3   8   2     1403.01     1534.05     57.13 o 
   4   8   2     3295.00     3572.16    118.65 o 
   5   8   2     1295.28      545.69     37.64 o 
   6   8   2     2326.64     2229.62     79.42 o 
   7   8   2      130.80      145.98     32.47 o 
   8   8   2      713.56      632.56     55.97 o 
   9   8   2      178.36      235.76     42.88 o 
  10   8   2        8.12        3.08     35.43 o 
 -10   9   2       23.78      113.75     50.91 o 
  -9   9   2        3.97       -7.27     41.25 o 
  -8   9   2        4.46       10.60     19.23 o 
  -7   9   2      552.76      543.42     34.11 o 
  -6   9   2      363.61      365.65     27.83 o 
  -5   9   2     4421.59     4643.53    160.02 o 
  -4   9   2      593.40      636.11     26.14 o 
  -3   9   2     7171.28     7221.84    235.90 o 
  -2   9   2      184.19      196.69     14.76 o 
  -1   9   2       99.55      118.90     16.12 o 
   0   9   2       10.98        4.30     13.85 o 
   1   9   2     3860.74     4223.21    138.11 o 
   2   9   2       59.28       70.90     22.98 o 
   3   9   2     1412.14     1508.77     57.75 o 
   4   9   2      104.88      122.19     19.29 o 
   5   9   2      206.48      237.30     23.62 o 
   6   9   2     1106.45     1008.94     67.55 o 
   8   9   2        2.85        6.75     31.30 o 
   9   9   2       97.99       61.38     40.38 o 
  -9  10   2      173.69      272.93     53.70 o 
  -8  10   2     4555.69     5492.72    286.43 o 
  -7  10   2       10.24        2.14     23.45 o 
  -6  10   2      261.24      324.64     58.30 o 
  -5  10   2        8.72       21.85     17.50 o 
  -4  10   2     2837.47     2666.38    151.30 o 
  -3  10   2     1890.09      629.54     43.29 o 
  -2  10   2     4613.58     4682.06    201.25 o 
  -1  10   2      388.22      399.09     27.04 o 
   0  10   2      878.14     1095.82     45.43 o 
   1  10   2      537.02      603.46     32.73 o 
   2  10   2     1253.88     1370.05     54.45 o 
   3  10   2       11.85       16.72     16.63 o 
   4  10   2      361.86      410.00     29.46 o 
   5  10   2      734.99      796.96     40.27 o 
   6  10   2      278.86      240.16     34.41 o 
   7  10   2      726.21      753.76     61.67 o 
   8  10   2        2.61       33.57     35.20 o 
   9  10   2      196.79      182.11     44.45 o 
  -7  11   2     2015.10     2135.88    110.61 o 
  -6  11   2      647.89      632.85     50.10 o 
  -5  11   2     3194.00     2934.84    140.51 o 
  -4  11   2      367.07      122.01     23.97 o 
  -3  11   2      228.79      196.43     22.40 o 
  -2  11   2       10.25       -0.32     16.93 o 
  -1  11   2      468.08      476.58     29.63 o 
   0  11   2      246.79      307.99     25.12 o 
   1  11   2     2963.85     3310.14    169.66 o 
   2  11   2      465.32      518.91     32.58 o 
   3  11   2      752.91      837.97     41.32 o 
   4  11   2      437.68      486.12     45.85 o 
   5  11   2       45.63       34.49     20.76 o 
   6  11   2       65.61       50.79     21.79 o 
   7  11   2       11.15       -9.60     33.92 o 
   8  11   2      164.31      134.58     44.80 o 
  -5  12   2      299.77      318.37     37.30 o 
  -3  12   2      240.08      283.69     26.81 o 
  -2  12   2      408.80      407.06     29.68 o 
  -1  12   2      930.47      917.81     77.47 o 
   0  12   2      299.43      288.34     32.29 o 
   1  12   2        7.15       -2.26     18.97 o 
   2  12   2      206.65      181.08     24.54 o 
   3  12   2      954.37     1018.41     48.08 o 
   4  12   2      709.33      736.25     40.15 o 
   5  12   2      390.08      433.55     33.99 o 
   6  12   2       47.85       32.28     23.12 o 
   7  12   2       19.64       35.32     41.83 o 
  -7  13   2       96.25      107.81     35.08 o 
  -6  13   2      374.32      400.35     46.43 o 
  -5  13   2      429.54      466.04     46.20 o 
  -4  13   2      256.79      281.43     38.69 o 
  -3  13   2       34.46       21.55     23.77 o 
  -2  13   2     1737.63     1736.36     67.97 o 
  -1  13   2       10.90      -24.12     24.12 o 
   0  13   2      487.59      550.46     36.02 o 
   1  13   2      432.60      467.32     35.07 o 
   2  13   2       91.61       74.73     24.77 o 
   3  13   2      258.10      282.55     29.77 o 
   4  13   2      269.82      328.93     31.77 o 
   5  13   2        2.97       -7.51     22.80 o 
   6  13   2       77.65       48.35     24.93 o 
  -6  14   2        2.87      -22.40     33.45 o 
  -5  14   2      215.24      193.63     39.80 o 
  -4  14   2       13.87       -6.34     29.61 o 
  -3  14   2      457.52      415.45     34.48 o 
  -2  14   2        0.76       -5.71     23.74 o 
  -1  14   2      507.64      499.19     35.14 o 
   0  14   2       16.48       42.42     46.72 o 
   1  14   2      292.02      283.85     30.63 o 
   2  14   2      317.21      309.80     31.78 o 
   3  14   2       42.27       43.10     30.92 o 
   4  14   2        6.20        3.58     50.56 o 
   5  14   2      171.27      136.88     28.64 o 
  -4  15   2     1082.28     1031.23     69.41 o 
  -3  15   2      579.14      662.00     54.98 o 
  -2  15   2       11.35        6.88     24.84 o 
  -1  15   2      273.86      337.39     78.55 o 
   0  15   2       34.49       11.14     24.41 o 
   1  15   2       37.16       47.70     26.20 o 
   2  15   2      125.82      126.41     34.09 o 
   3  15   2      169.54      193.73     30.84 o 
  -1 -16   3      417.87      455.09     38.17 o 
   0 -16   3      208.84      239.54     32.33 o 
   1 -16   3      337.70      376.22     37.34 o 
  -4 -15   3      193.17      191.61     28.51 o 
  -3 -15   3        4.56      -10.40     24.90 o 
  -2 -15   3        4.20       18.86     24.83 o 
  -1 -15   3       78.97       58.88     25.59 o 
   0 -15   3      102.42      118.01     26.62 o 
   1 -15   3        3.65      -18.70     24.39 o 
   2 -15   3      224.98      257.65     33.28 o 
   3 -15   3      208.26      277.53     41.95 o 
   4 -15   3      100.78      123.71     32.27 o 
  -5 -14   3      148.74      198.79     28.85 o 
  -4 -14   3        4.64      -10.71     21.29 o 
  -3 -14   3      253.18      286.37     30.85 o 
  -2 -14   3      117.45      104.03     25.95 o 
  -1 -14   3     1002.87     1006.66     49.36 o 
   0 -14   3     1114.89     1097.81     80.52 o 
   1 -14   3        5.33       26.70     22.91 o 
   2 -14   3       85.26       84.08     26.17 o 
   3 -14   3      410.44      454.92     36.72 o 
   4 -14   3       24.52       30.35     28.07 o 
   5 -14   3      757.17      820.73     50.24 o 
   6 -14   3      255.26      223.89     58.24 o 
  -7 -13   3      157.19      152.00     27.71 o 
  -6 -13   3      351.15      375.26     59.20 o 
  -5 -13   3        3.59        8.29     20.77 o 
  -4 -13   3      204.14      206.69     26.16 o 
  -3 -13   3      569.20      585.06     41.60 o 
  -2 -13   3      580.84      624.61     40.70 o 
  -1 -13   3      342.25      416.34     32.38 o 
   0 -13   3      741.64      876.20     43.82 o 
   1 -13   3      854.63      811.73     42.70 o 
   2 -13   3      761.86      770.41     41.80 o 
   3 -13   3     1040.88     1181.74     67.52 o 
   4 -13   3      109.96       99.31     27.87 o 
   5 -13   3      390.10      495.07     95.27 o 
   6 -13   3      285.67      225.92     54.46 o 
   7 -13   3      313.51      356.66     62.66 o 
  -8 -12   3       86.64       97.50     51.38 o 
  -7 -12   3      214.11      240.28     28.73 o 
  -6 -12   3       79.38       76.10     23.28 o 
  -5 -12   3      905.07      878.33     43.25 o 
  -4 -12   3      238.43      282.07     35.84 o 
  -3 -12   3      703.28      737.72     38.85 o 
  -2 -12   3      487.63      518.67     46.40 o 
  -1 -12   3      647.20      658.23     36.48 o 
   0 -12   3       64.31       91.09     20.87 o 
   1 -12   3      202.02      242.49     26.71 o 
   2 -12   3      100.34      107.27     24.11 o 
   3 -12   3      245.62      231.35     26.68 o 
   4 -12   3      694.86      812.78     76.77 o 
   5 -12   3        2.88       32.58     25.61 o 
   6 -12   3      790.74      799.72     67.08 o 
   7 -12   3      186.79      201.08     54.11 o 
   8 -12   3      184.96      202.82     63.83 o 
  -8 -11   3      786.47      742.42     43.80 o 
  -7 -11   3      398.49      445.74     33.54 o 
  -6 -11   3      196.32      204.68     25.75 o 
  -5 -11   3      234.16      211.00     23.46 o 
  -4 -11   3      221.91      262.34     25.19 o 
  -3 -11   3      338.65      362.93     27.80 o 
  -2 -11   3      135.53      164.64     34.18 o 
  -1 -11   3      853.77      955.15     43.19 o 
   0 -11   3        5.53      -15.26     17.25 o 
   1 -11   3     4501.27     4894.93    160.34 o 
   2 -11   3      595.72      634.17     35.15 o 
   3 -11   3     1920.15     2104.23    117.38 o 
   4 -11   3      291.94      326.39     48.93 o 
   5 -11   3       12.12       10.38     22.17 o 
   6 -11   3       56.09       57.89     37.00 o 
   8 -11   3       90.17      129.86     57.60 o 
  -9 -10   3        3.17       19.14     37.35 o 
  -8 -10   3       13.86       -7.25     40.90 o 
  -7 -10   3      596.30      606.82     35.75 o 
  -6 -10   3       32.17       36.38     18.84 o 
  -5 -10   3     1085.21     1040.83     45.37 o 
  -4 -10   3     3116.92     3136.59    107.09 o 
  -3 -10   3      207.63      267.12     24.52 o 
  -2 -10   3      589.80      712.71     35.48 o 
  -1 -10   3     1304.07     1563.60     90.39 o 
   0 -10   3      688.81      744.65     36.04 o 
   1 -10   3     2300.40     2549.63     88.37 o 
   2 -10   3      131.56      115.64     20.08 o 
   3 -10   3      302.21      377.12     27.30 o 
   4 -10   3      432.50      485.29     53.18 o 
   5 -10   3       75.13      128.58     34.44 o 
   6 -10   3        4.83        3.03     37.12 o 
   7 -10   3       10.30      -36.19     36.19 o 
   8 -10   3       54.24       28.39     51.43 o 
   9 -10   3       38.19       55.19     32.70 o 
 -10  -9   3      224.26      231.10     50.39 o 
  -9  -9   3       66.82       81.63     38.58 o 
  -8  -9   3      254.47      278.44     36.95 o 
  -7  -9   3     1059.76      999.51     45.20 o 
  -6  -9   3      152.44      157.67     20.76 o 
  -5  -9   3      246.05      256.74     22.57 o 
  -4  -9   3     3160.38     3291.92    110.62 o 
  -3  -9   3       45.01       64.15     19.37 o 
  -2  -9   3      362.92      434.49     26.62 o 
  -1  -9   3     3655.23     4473.54    145.55 o 
   0  -9   3       31.38       37.32     14.52 o 
   1  -9   3     1302.04     1481.18     55.22 o 
   2  -9   3        8.69       12.42     14.17 o 
   3  -9   3     1104.23     1180.53     47.38 o 
   4  -9   3     1346.89     1503.30     57.15 o 
   5  -9   3      110.62       90.76     16.33 o 
   6  -9   3     1607.95     1692.32     71.19 o 
   7  -9   3      158.84      173.51     28.70 o 
   8  -9   3      414.24      453.26     39.19 o 
   9  -9   3        5.80      -16.29     27.52 o 
  10  -9   3        4.46        2.79     39.68 o 
 -10  -8   3        6.92      -32.76     32.76 o 
  -9  -8   3       22.36       10.18     35.26 o 
  -8  -8   3      174.77      216.17     24.54 o 
  -7  -8   3       33.21       36.75     18.04 o 
  -6  -8   3      197.10      209.13     22.25 o 
  -5  -8   3       26.71       30.72     14.85 o 
  -4  -8   3      457.06      493.27     28.48 o 
  -3  -8   3     1593.45     1855.70     65.61 o 
  -2  -8   3      715.88      926.32     38.26 o 
  -1  -8   3      302.38      302.72     21.54 o 
   0  -8   3     2058.25     2387.02     81.16 o 
   1  -8   3     1168.17     1237.29     46.69 o 
   2  -8   3     1353.16     1544.08     46.43 o 
   3  -8   3     1937.43     2153.77     62.38 o 
   4  -8   3      229.31      286.68     18.26 o 
   5  -8   3      175.13      176.00     17.16 o 
   6  -8   3      153.73      107.11     31.53 o 
   7  -8   3     1337.10     1278.51     59.92 o 
   8  -8   3       98.05       99.31     26.45 o 
   9  -8   3      363.24      343.16     37.18 o 
  10  -8   3       19.74       11.75     37.59 o 
 -10  -7   3       23.47      -34.68     34.68 o 
  -9  -7   3      152.52      216.26     41.43 o 
  -8  -7   3      450.85      482.44     32.05 o 
  -7  -7   3      791.37      740.70     35.80 o 
  -6  -7   3      806.03      833.73     37.42 o 
  -5  -7   3      407.43      418.28     25.11 o 
  -4  -7   3      719.72      691.45     31.18 o 
  -3  -7   3     1756.08     1961.87     67.77 o 
  -2  -7   3     3052.09     3735.11    120.89 o 
  -1  -7   3     1689.57     2263.57    123.81 o 
   0  -7   3       59.78       89.90     13.79 o 
   1  -7   3      198.25      219.01     12.75 o 
   2  -7   3     3042.69     3569.10     97.12 o 
   3  -7   3     1051.32     1332.68     40.95 o 
   4  -7   3      606.14      559.64     33.73 o 
   5  -7   3       96.58       82.17     31.68 o 
   6  -7   3      106.90      121.42     26.21 o 
   7  -7   3        6.05       11.60     43.67 o 
   8  -7   3       32.44       29.33     24.56 o 
   9  -7   3      112.82      105.51     29.15 o 
  10  -7   3      107.36       88.13     28.66 o 
  11  -7   3      536.16      542.26     63.42 o 
 -10  -6   3       93.73      173.67     40.26 o 
  -9  -6   3      559.25      525.80     49.34 o 
  -8  -6   3      584.06      622.42     35.75 o 
  -7  -6   3      357.23      347.08     48.79 o 
  -6  -6   3       63.31       59.81     13.56 o 
  -5  -6   3       84.78       93.70     14.04 o 
  -4  -6   3        8.21       -6.27      8.02 o 
  -3  -6   3     3689.44     3775.37    123.59 o 
  -2  -6   3     1258.89     1675.21     57.75 o 
  -1  -6   3     3277.77     3575.67    114.99 o 
   0  -6   3     2881.26     3805.61    145.75 o 
   1  -6   3     8078.30    10169.74    266.02 o 
   2  -6   3       22.65       22.02      7.99 o 
   3  -6   3      186.92      175.07     12.21 o 
   4  -6   3      491.00      510.56     24.92 o 
   5  -6   3     1032.51      944.02     39.46 o 
   6  -6   3     3071.93     3217.10    117.04 o 
   7  -6   3      159.07      183.46     24.49 o 
   8  -6   3     1732.33     1648.19    113.89 o 
   9  -6   3        1.94       12.75     23.00 o 
  10  -6   3      247.89      223.42     32.50 o 
  11  -6   3       14.70      -10.01     36.60 o 
 -10  -5   3      462.70      469.30     50.68 o 
  -9  -5   3      198.11      234.76     23.67 o 
  -8  -5   3     1629.68     1670.38     67.68 o 
  -7  -5   3        2.02       -7.15     11.82 o 
  -6  -5   3     1699.32     1773.98     52.82 o 
  -5  -5   3      372.50      446.98     20.46 o 
  -4  -5   3     2467.68     2596.00     85.64 o 
  -3  -5   3     7183.57     8216.76    218.41 o 
  -2  -5   3      641.97      898.26     57.43 o 
  -1  -5   3      302.58      385.01     36.57 o 
   0  -5   3     9501.95    11973.62    311.62 o 
   1  -5   3     3022.15     3275.73     87.85 o 
   2  -5   3     3553.24     3602.51     96.47 o 
   3  -5   3     3055.58     3241.24     96.34 o 
   4  -5   3      308.25      336.79     16.77 o 
   5  -5   3     1085.75     1091.48     35.33 o 
   6  -5   3      940.88     1035.58     47.41 o 
   7  -5   3      680.89      674.92     38.33 o 
   8  -5   3      180.42      181.61     24.22 o 
   9  -5   3     1009.20     1036.18     52.58 o 
  10  -5   3      189.35      195.37     29.09 o 
  11  -5   3      379.59      420.27     39.05 o 
 -11  -4   3      312.58      374.29     54.98 o 
 -10  -4   3      171.42      166.01     26.91 o 
  -9  -4   3       23.39       11.13     16.51 o 
  -8  -4   3      430.78      436.73     23.08 o 
  -7  -4   3        0.39       -2.41     11.42 o 
  -6  -4   3      517.74      503.98     23.82 o 
  -5  -4   3     6249.13     6794.86    179.77 o 
  -4  -4   3      542.72      538.13     19.91 o 
  -3  -4   3     9313.19    10859.57    282.92 o 
  -2  -4   3     4290.02     5033.92    368.70 o 
  -1  -4   3     3557.07     4165.92    221.92 o 
   0  -4   3     3589.73     3920.77    103.09 o 
   1  -4   3     1121.90     1313.15     41.24 o 
   2  -4   3      322.90      239.13     11.65 o 
   3  -4   3     1667.44     1585.76     44.96 o 
   4  -4   3    11205.13    12404.22    341.41 o 
   5  -4   3     1677.89     1687.08     64.61 o 
   6  -4   3     3673.40     3478.69    144.41 o 
   7  -4   3      114.37      102.24     21.13 o 
   8  -4   3       85.60       60.38     20.42 o 
   9  -4   3      230.24      243.61     27.21 o 
  10  -4   3      424.31      503.30     38.37 o 
  11  -4   3        2.73       -0.39     25.12 o 
 -12  -3   3       55.44       28.39     41.78 o 
 -11  -3   3      478.49      541.16     60.68 o 
 -10  -3   3      455.61      520.15     56.26 o 
  -9  -3   3        1.27      -15.17     15.17 o 
  -8  -3   3     3254.54     3485.64     98.35 o 
  -7  -3   3      577.04      552.79     30.82 o 
  -6  -3   3       39.64       36.38     17.74 o 
  -5  -3   3      165.94      186.20     11.98 o 
  -4  -3   3      311.32      360.13     15.28 o 
  -3  -3   3      902.93     1051.01     30.82 o 
  -2  -3   3      554.22      507.33     16.67 o 
  -1  -3   3    10481.34    11992.10    337.00 o 
   0  -3   3     4936.85     5371.88    140.15 o 
   1  -3   3    28938.89    30531.11    787.90 o 
   2  -3   3      783.20      762.12     47.39 o 
   3  -3   3     4527.23     4664.00    187.09 o 
   4  -3   3     2395.75     2760.15     97.16 o 
   5  -3   3      430.33      353.07     19.68 o 
   6  -3   3      172.93      203.01     20.20 o 
   7  -3   3     4534.14     4336.49    151.74 o 
   8  -3   3      255.71      247.24     25.06 o 
   9  -3   3      901.36      901.86     47.02 o 
  10  -3   3      126.97      114.55     61.91 o 
  11  -3   3      256.72      294.05     32.92 o 
 -12  -2   3       54.31       21.99     40.73 o 
 -11  -2   3      614.88      712.27     67.61 o 
 -10  -2   3      376.91      362.42     47.88 o 
  -9  -2   3       58.48       47.82     15.33 o 
  -8  -2   3      277.16      262.22     19.96 o 
  -7  -2   3      168.83      194.17     19.21 o 
  -6  -2   3     2131.93     1960.49     88.47 o 
  -5  -2   3     4151.00     4213.81    112.40 o 
  -4  -2   3     3710.73     3672.55     97.92 o 
  -3  -2   3      902.05      782.56     60.07 o 
  -2  -2   3     3994.10     4525.09    118.72 o 
  -1  -2   3     2113.11     2310.90     61.37 o 
   0  -2   3     2791.90     2847.97     75.26 o 
   1  -2   3     1910.64     1807.02     65.25 o 
   2  -2   3    25290.15    25897.69   1241.67 o 
   3  -2   3        4.58       -0.42      8.97 o 
   4  -2   3    16681.40    16887.63    749.62 o 
   5  -2   3       88.20      100.75     14.36 o 
   6  -2   3      826.42      709.16     35.38 o 
   7  -2   3       74.76       61.95     20.77 o 
   8  -2   3      503.65      456.18     31.82 o 
   9  -2   3      108.63       89.42     21.56 o 
  10  -2   3      383.28      453.06     36.36 o 
  11  -2   3      373.80      481.92     38.77 o 
  12  -2   3      456.71      538.67     42.15 o 
 -12  -1   3      135.39      137.25     45.56 o 
 -11  -1   3       68.68       43.99     38.81 o 
 -10  -1   3      369.85      395.18     48.93 o 
  -9  -1   3       31.88       17.72     17.45 o 
  -8  -1   3      856.10      706.01     37.30 o 
  -7  -1   3      114.61       71.84     11.90 o 
  -6  -1   3       53.16       46.59     19.06 o 
  -5  -1   3      259.30      285.03     36.90 o 
  -4  -1   3      295.93      305.73     13.53 o 
  -3  -1   3    19103.66    21143.73    546.23 o 
  -2  -1   3     2515.73     2619.66    130.89 o 
  -1  -1   3     2513.79     2464.15     87.97 o 
   0  -1   3     1040.01     1002.21     38.81 o 
   1  -1   3     2546.25     2407.30    120.78 o 
   2  -1   3      478.37      515.87     21.98 o 
   3  -1   3      109.67      170.40     12.75 o 
   4  -1   3      438.39      359.19     20.27 o 
   5  -1   3     1893.11     1842.77     67.85 o 
   6  -1   3     1399.12     1339.36     53.58 o 
   7  -1   3     3110.56     2903.71    104.94 o 
   8  -1   3     2815.87     2494.88     93.09 o 
   9  -1   3       31.23       34.83     20.53 o 
  10  -1   3      903.69      944.00     49.92 o 
  11  -1   3       28.61       40.92     26.62 o 
  12  -1   3       26.57       33.29     27.92 o 
 -12   0   3       25.45       18.04     40.96 o 
 -11   0   3       62.95       74.88     39.04 o 
 -10   0   3     1783.56     1688.63    105.95 o 
  -9   0   3       22.11       20.77     27.81 o 
  -8   0   3     1914.08     1672.93     51.26 o 
  -7   0   3       79.29       55.27     11.01 o 
  -6   0   3     2800.67     2465.93    219.14 o 
  -5   0   3       26.87       22.29      7.27 o 
  -4   0   3      171.59      173.05     13.68 o 
  -3   0   3      320.86      296.96     12.21 o 
  -2   0   3    49709.92    54302.96   1732.70 o 
  -1   0   3     1401.03     1242.25     36.58 o 
   0   0   3      406.34      296.35     10.70 o 
   1   0   3     3939.50     3601.04    185.99 o 
   2   0   3     1362.71     1195.43     42.98 o 
   3   0   3     2657.65     2707.54     92.79 o 
   4   0   3     1449.08     1417.79     52.52 o 
   5   0   3      574.40      577.70     28.70 o 
   6   0   3      116.57      121.47     16.72 o 
   7   0   3     1770.44     1725.04     82.65 o 
   8   0   3       26.48        1.97     16.84 o 
   9   0   3      704.00      692.84     40.07 o 
  10   0   3      660.42      651.61     40.77 o 
  11   0   3       95.10       95.76     25.38 o 
  12   0   3      450.07      535.96     44.10 o 
 -12   1   3       47.46        5.82     39.27 o 
 -11   1   3      106.03       92.80     41.48 o 
 -10   1   3       29.46       44.10     32.29 o 
  -9   1   3      336.63      301.21     41.72 o 
  -8   1   3       11.10       13.23     14.42 o 
  -7   1   3      102.80       85.82     11.16 o 
  -6   1   3      748.52      605.73     27.79 o 
  -5   1   3      634.06      440.95     28.19 o 
  -4   1   3     1601.53     1322.76    105.59 o 
  -3   1   3    14306.44    14483.89    463.46 o 
  -2   1   3       32.59       28.63      6.63 o 
  -1   1   3     3832.44     3880.17    125.33 o 
   0   1   3      425.92      369.69     14.50 o 
   1   1   3     1010.82      986.95     69.10 o 
   2   1   3    17048.72    18955.57    489.77 o 
   3   1   3      272.33      210.31     19.40 o 
   4   1   3     5279.65     5059.91    241.02 o 
   5   1   3       34.27       20.09      7.18 o 
   6   1   3      616.03      588.20     42.53 o 
   7   1   3      483.36      520.78     32.93 o 
   8   1   3     1394.34     1367.43     82.50 o 
   9   1   3        2.80       -1.79     18.59 o 
  10   1   3      141.09      130.29     24.80 o 
  11   1   3       28.28       14.00     24.97 o 
  12   1   3      411.91      479.80     40.78 o 
 -12   2   3       65.11       57.08     41.95 o 
 -11   2   3        2.49      -34.85     34.85 o 
 -10   2   3      618.43      563.03     58.42 o 
  -9   2   3     1086.36     1064.57     74.30 o 
  -8   2   3       84.41       63.52     21.41 o 
  -7   2   3       13.59        4.02      8.83 o 
  -6   2   3      202.01      201.42     15.42 o 
  -5   2   3        4.42        7.05      6.07 o 
  -4   2   3       10.96        6.30      5.62 o 
  -3   2   3     3684.65     3550.14    123.95 o 
  -2   2   3     5580.97     6319.71    248.22 o 
  -1   2   3    30245.37    33375.57    858.82 o 
   0   2   3       20.29       21.16      4.37 o 
   1   2   3     2067.01     1916.89     64.25 o 
   2   2   3     1893.38     2227.02    110.62 o 
   3   2   3      422.59      379.70     22.15 o 
   4   2   3      463.96      468.76     31.04 o 
   5   2   3     1888.94     1699.79     48.81 o 
   6   2   3     2599.55     2583.80     93.30 o 
   7   2   3     2368.11     2420.67     89.66 o 
   8   2   3     1972.97     1999.57     78.05 o 
   9   2   3      780.49      788.02     42.45 o 
  10   2   3       12.72       31.96     23.43 o 
  11   2   3      232.32      241.38     31.00 o 
 -12   3   3      197.45      256.59     53.47 o 
 -11   3   3        3.96      -32.41     32.41 o 
 -10   3   3      710.80      669.68     61.96 o 
  -9   3   3      361.07      355.55     44.34 o 
  -8   3   3      527.78      520.24     29.85 o 
  -7   3   3      812.82      716.58     33.05 o 
  -6   3   3    11396.54    10889.84    350.90 o 
  -5   3   3        8.13        8.62      7.05 o 
  -4   3   3     1060.49      927.40     28.17 o 
  -3   3   3      954.58      972.86     46.43 o 
  -2   3   3     2048.92     2213.84     59.60 o 
  -1   3   3     1001.78     1151.16     57.05 o 
   0   3   3     9207.21     9468.60    246.47 o 
   1   3   3     8942.04     9627.36    250.84 o 
   2   3   3     7809.03     8381.57    218.33 o 
   3   3   3    10171.79    11733.83    304.87 o 
   4   3   3     2271.89     2378.99     70.99 o 
   5   3   3      813.51      858.71     28.30 o 
   6   3   3      589.08      601.67     32.51 o 
   7   3   3     2327.97     2225.50     83.74 o 
   8   3   3     1373.23     1380.86     58.90 o 
   9   3   3      735.84      732.28     41.25 o 
  10   3   3       45.70       88.65     24.66 o 
  11   3   3      182.11      180.08     31.49 o 
 -11   4   3      323.52      415.19     57.02 o 
 -10   4   3        3.75      -33.16     33.16 o 
  -9   4   3      747.17      771.62     63.83 o 
  -8   4   3       32.95       47.27     20.71 o 
  -7   4   3      115.76      122.13     28.92 o 
  -6   4   3     1163.76     1188.73     37.14 o 
  -5   4   3     1630.53     1549.23     53.27 o 
  -4   4   3      107.81       75.53      9.78 o 
  -3   4   3    23557.31    24973.72    645.27 o 
  -2   4   3     3585.81     3694.57     97.96 o 
  -1   4   3     3675.71     3704.17     97.96 o 
   0   4   3     3490.50     3690.91    121.14 o 
   1   4   3       96.06      130.71      8.51 o 
   2   4   3     2250.30     3048.95    118.38 o 
   3   4   3      855.39      667.22     22.83 o 
   4   4   3    11751.28    12745.44    332.29 o 
   5   4   3     2956.17     2887.05     98.27 o 
   6   4   3     2093.67     1909.48     72.43 o 
   7   4   3        4.71       -9.94     15.79 o 
   8   4   3      127.29      110.35     21.20 o 
   9   4   3      157.52      197.64     26.27 o 
  10   4   3      896.27      867.43     48.73 o 
  11   4   3       29.70        8.58     24.66 o 
 -10   5   3       61.78       71.62     39.16 o 
  -9   5   3      118.02      114.15     36.89 o 
  -8   5   3     3184.87     2913.43    102.41 o 
  -7   5   3     1679.50     1631.60    106.62 o 
  -6   5   3     3327.85     3230.73    105.50 o 
  -5   5   3     1506.40     1425.19     53.00 o 
  -4   5   3       22.78       11.57      7.76 o 
  -3   5   3      653.23      714.57     23.58 o 
  -2   5   3      397.36      359.25     14.68 o 
  -1   5   3     1492.67     1301.47     53.62 o 
   0   5   3     1113.77     1035.44     38.71 o 
   1   5   3     6847.56     7267.23    258.44 o 
   2   5   3    13674.82    16050.53    631.16 o 
   3   5   3      830.63      802.89     26.71 o 
   4   5   3      142.42      157.54     12.15 o 
   5   5   3      635.75      596.41     23.50 o 
   6   5   3     1368.82     1268.49     52.84 o 
   7   5   3     4976.74     4899.28    170.32 o 
   8   5   3       10.58       32.33     19.35 o 
   9   5   3     1972.99     1981.90     80.58 o 
  10   5   3      233.65      154.51     27.25 o 
  11   5   3      164.16      146.56     39.86 o 
  -8   6   3      449.30       -0.99     12.22 o 
  -7   6   3      386.86      390.16     25.70 o 
  -6   6   3     1089.74      978.74     34.07 o 
  -5   6   3     3626.38     3545.64     97.24 o 
  -4   6   3     4030.03     3941.05    106.31 o 
  -3   6   3     2197.40     2108.22     59.23 o 
  -2   6   3     2554.89     2653.15     72.43 o 
  -1   6   3      343.91      411.76     16.67 o 
   0   6   3      234.95      225.03     12.86 o 
   1   6   3      461.45      463.41     18.70 o 
   2   6   3     6722.38     7559.06    199.12 o 
   3   6   3      629.00      596.98     28.64 o 
   4   6   3     1868.30     1855.25     54.15 o 
   5   6   3      315.34      289.45     26.42 o 
   6   6   3     1126.34     1187.12     50.91 o 
   7   6   3      206.51      209.17     23.84 o 
   8   6   3       26.81       23.62     22.75 o 
   9   6   3      109.34       96.00     37.18 o 
  10   6   3     1672.23     1477.90     94.31 o 
 -11   7   3        2.07      -45.38     45.38 o 
 -10   7   3      129.19      140.92     45.96 o 
  -9   7   3       77.82       89.66     39.68 o 
  -8   7   3     1692.94     1520.29    221.47 o 
  -7   7   3      806.57      812.46     39.83 o 
  -6   7   3      394.60      391.37     53.85 o 
  -5   7   3       85.85       76.36     15.05 o 
  -4   7   3      465.36      487.11     21.03 o 
  -3   7   3     6114.02     6278.53    166.43 o 
  -2   7   3      899.22      870.26     28.62 o 
  -1   7   3     9718.93    10014.57    322.70 o 
   0   7   3      341.85      372.06     18.82 o 
   1   7   3     2245.36     2524.32     70.86 o 
   2   7   3      492.05      528.28     21.49 o 
   3   7   3      284.81      269.89     17.52 o 
   4   7   3     1177.78     1236.73    105.51 o 
   5   7   3      325.73      327.92     21.35 o 
   6   7   3       62.16       37.30     15.19 o 
   7   7   3     1248.35     1175.23     73.89 o 
   8   7   3        6.24       -6.28     29.32 o 
   9   7   3      454.67      426.83     50.39 o 
  10   7   3      425.02      476.34     54.46 o 
 -10   8   3       70.67      156.16     48.99 o 
  -9   8   3       69.39       61.62     40.26 o 
  -8   8   3      832.68      861.85     42.86 o 
  -7   8   3      586.24      556.84     55.42 o 
  -6   8   3     3577.53     3496.97    185.66 o 
  -5   8   3       29.68       19.54     12.80 o 
  -4   8   3     1865.51     1824.70     54.26 o 
  -3   8   3      127.46      124.33     12.55 o 
  -2   8   3       57.88       53.74     10.77 o 
  -1   8   3      762.26      745.13     26.43 o 
   0   8   3     2477.13     2471.39     77.06 o 
   1   8   3     1020.14     1161.87     37.69 o 
   2   8   3     2286.66     2629.67     89.44 o 
   3   8   3      391.47      462.01     27.87 o 
   4   8   3     4621.21     5215.41    168.81 o 
   5   8   3     1470.22     1395.96     54.23 o 
   6   8   3        5.50       11.23     16.30 o 
   7   8   3     1704.31     1551.44     91.17 o 
   8   8   3       34.04       40.20     35.72 o 
   9   8   3       66.76       77.96     37.18 o 
  10   8   3       77.74       98.10     40.67 o 
 -10   9   3      128.19      233.60     55.22 o 
  -9   9   3      629.72      694.23     67.90 o 
  -8   9   3        3.20        2.40     39.39 o 
  -7   9   3      691.72      620.37     41.43 o 
  -6   9   3     1807.34     1737.04    122.74 o 
  -5   9   3       62.80       62.53     17.52 o 
  -4   9   3      540.27      496.36     23.56 o 
  -3   9   3     2164.75     2028.76     59.40 o 
  -2   9   3        9.80       17.30      9.02 o 
  -1   9   3      733.04      632.91     45.91 o 
   0   9   3       68.87       43.44     14.64 o 
   1   9   3       95.84       67.68     15.99 o 
   2   9   3     1913.74     2149.80     76.29 o 
   3   9   3      186.24      245.94     48.15 o 
   4   9   3     3668.40     3975.58    160.03 o 
   5   9   3       43.21       34.18     16.44 o 
   6   9   3      170.20      115.78     21.77 o 
   7   9   3      458.15      464.88     50.33 o 
   8   9   3      231.95      228.19     44.16 o 
   9   9   3       68.13       52.13     42.07 o 
  -9  10   3        1.35       36.36     44.34 o 
  -8  10   3       31.51       12.67     56.58 o 
  -7  10   3      621.17      643.41     38.19 o 
  -6  10   3     1221.27     1171.71     82.97 o 
  -5  10   3       79.68      102.22     19.37 o 
  -4  10   3     1162.87     1067.96     45.73 o 
  -3  10   3     1490.12     1348.34     52.37 o 
  -2  10   3     1134.40      536.68     39.97 o 
  -1  10   3     2482.56     2470.42     85.81 o 
   0  10   3       67.13       64.62     17.28 o 
   1  10   3      899.36     1016.85     43.94 o 
   2  10   3      471.80      584.40     33.63 o 
   3  10   3      328.21      391.01     28.46 o 
   4  10   3      766.82      787.79     40.09 o 
   5  10   3      875.47      885.62     42.94 o 
   6  10   3       64.72        9.77     30.84 o 
   7  10   3      926.43      938.78     69.88 o 
   8  10   3       65.75      105.83     38.81 o 
  -8  11   3      476.16      523.00     49.16 o 
  -7  11   3      181.39      153.72     32.00 o 
  -6  11   3     1792.23     1689.39     90.01 o 
  -5  11   3      307.23      270.72     34.85 o 
  -4  11   3     1500.51     1370.90     75.29 o 
  -3  11   3       15.53       -2.73     18.97 o 
  -2  11   3       51.15       48.27     17.91 o 
  -1  11   3        8.49        1.69     17.88 o 
   0  11   3     4110.93     4243.09    140.87 o 
   1  11   3      782.05      800.73     72.32 o 
   2  11   3     3775.89     4128.73    138.41 o 
   3  11   3       96.38       88.96     21.53 o 
   4  11   3      541.03      648.18     37.18 o 
   5  11   3       42.23       28.89     42.88 o 
   6  11   3       10.44      -25.08     30.95 o 
   7  11   3      129.43      166.98     40.90 o 
   8  11   3      920.37      882.57     72.03 o 
  -8  12   3       29.20       57.31     35.08 o 
  -7  12   3        0.55      -29.44     29.44 o 
  -6  12   3      139.51       90.24     31.65 o 
  -5  12   3      638.20      572.17     47.94 o 
  -3  12   3     2677.38     2553.17    123.87 o 
  -2  12   3        0.06        9.29     18.97 o 
  -1  12   3      472.60      425.61     29.95 o 
   0  12   3      381.44      438.17     53.70 o 
   1  12   3       16.43       14.88     20.87 o 
   2  12   3      184.94      213.87     26.10 o 
   3  12   3     2566.13     2588.72    105.25 o 
   4  12   3     1606.13     1638.14     66.64 o 
   5  12   3     1437.64     1448.36     62.06 o 
   6  12   3      509.62      562.22     59.35 o 
   7  12   3      125.97       82.91     40.15 o 
  -6  13   3     1429.52     1304.39     76.68 o 
  -5  13   3      273.18      248.38     37.24 o 
  -4  13   3      159.32      199.92     35.61 o 
  -3  13   3      372.94      322.62     40.03 o 
  -2  13   3      289.92      297.16     28.94 o 
  -1  13   3      625.11      639.24     52.54 o 
   0  13   3     1637.94     1755.61     69.82 o 
   1  13   3     2046.83     2200.15     96.29 o 
   2  13   3      724.50      675.35     40.98 o 
   3  13   3      520.23      538.34     54.28 o 
   4  13   3       20.96       13.61     23.40 o 
   5  13   3       19.13        9.43     42.04 o 
   6  13   3       11.37       18.68     37.59 o 
  -6  14   3      237.84      182.75     40.09 o 
  -5  14   3     1433.38     1337.09     79.88 o 
  -4  14   3      159.21      115.67     34.91 o 
  -3  14   3      297.68      260.08     39.27 o 
  -2  14   3      914.72      859.11     44.67 o 
  -1  14   3      280.45      269.59     30.56 o 
   0  14   3      168.89      187.45     28.77 o 
   1  14   3      480.57      496.20     37.36 o 
   2  14   3      596.16      616.60     45.59 o 
   3  14   3      130.95      117.27     27.33 o 
   4  14   3     1171.45     1241.40     58.21 o 
  -4  15   3       45.94       18.68     32.47 o 
  -3  15   3      282.76      251.87     41.25 o 
  -2  15   3     1114.89      939.36     65.80 o 
  -1  15   3      989.58      972.89     56.82 o 
   0  15   3      124.24      130.59     29.65 o 
   1  15   3      372.18      369.85     36.67 o 
   2  15   3       68.09       46.41     27.73 o 
   0 -16   4      539.16      582.39     41.74 o 
  -4 -15   4      924.16      874.76     46.97 o 
  -3 -15   4      507.76      551.08     38.85 o 
  -2 -15   4      647.95      567.09     38.18 o 
  -1 -15   4      783.52      840.11     46.63 o 
   0 -15   4       42.28       39.19     24.49 o 
   1 -15   4       63.64       50.61     25.42 o 
   2 -15   4     1187.81     1165.86     57.36 o 
   3 -15   4       30.17        7.93     28.29 o 
   4 -15   4      542.09      598.34     53.35 o 
  -5 -14   4        9.10       10.84     23.26 o 
  -4 -14   4       46.76       15.67     22.80 o 
  -3 -14   4      508.69      506.54     36.59 o 
  -2 -14   4       27.59       33.57     36.36 o 
  -1 -14   4     1344.72     1437.45     61.62 o 
   0 -14   4       81.27      108.42     29.24 o 
   1 -14   4      968.01      994.99     49.49 o 
   2 -14   4       64.39       46.06     25.27 o 
   3 -14   4       15.28       42.26     25.68 o 
   4 -14   4       75.17       84.41     27.41 o 
   5 -14   4      343.89      387.84     57.60 o 
  -7 -13   4       14.73        4.46     24.81 o 
  -6 -13   4      575.08      574.09     37.96 o 
  -5 -13   4       30.35       43.46     21.53 o 
  -4 -13   4     1036.65     1090.65     50.52 o 
  -3 -13   4      176.01      198.53     39.16 o 
  -2 -13   4      322.06      369.38     30.56 o 
  -1 -13   4      251.13      260.80     28.14 o 
   0 -13   4      826.44      834.54     43.21 o 
   1 -13   4      251.02      323.32     45.41 o 
   2 -13   4      285.15      333.56     31.13 o 
   3 -13   4      118.30      130.71     25.95 o 
   4 -13   4       35.66       38.51     35.32 o 
   5 -13   4       16.12      -40.73     41.66 o 
   6 -13   4       16.09      101.12     47.59 o 
   7 -13   4       55.30       33.16     55.45 o 
  -8 -12   4      145.73      154.07     29.99 o 
  -7 -12   4        1.72       22.49     22.85 o 
  -6 -12   4      428.67      434.98     34.73 o 
  -5 -12   4      267.28      282.96     27.68 o 
  -4 -12   4      874.81      862.62     64.96 o 
  -3 -12   4     2012.04     2008.66     75.28 o 
  -2 -12   4      102.84      150.06     22.87 o 
  -1 -12   4       65.79       67.85     20.38 o 
   0 -12   4       62.81       47.84     20.04 o 
   1 -12   4      189.49      177.74     24.03 o 
   2 -12   4     2917.58     2861.66    100.66 o 
   3 -12   4      405.04      442.65     33.64 o 
   4 -12   4      822.14      878.88     45.54 o 
   5 -12   4       86.54      102.43     27.14 o 
   6 -12   4      122.10      118.93     43.64 o 
   8 -12   4       46.17      -47.88     53.06 o 
  -8 -11   4      254.73      289.20     30.21 o 
  -7 -11   4       96.69       84.99     22.65 o 
  -6 -11   4      477.17      497.13     56.64 o 
  -5 -11   4      129.74      171.43     22.95 o 
  -4 -11   4        6.10        4.67     17.51 o 
  -3 -11   4     1546.24     1589.15     86.63 o 
  -2 -11   4      158.94      185.93     22.51 o 
  -1 -11   4     4541.96     4958.23    162.49 o 
   0 -11   4       15.83       15.17     17.41 o 
   1 -11   4       46.77       73.54     19.99 o 
   2 -11   4      435.99      447.23     30.46 o 
   3 -11   4     1266.94     1332.58     54.77 o 
   4 -11   4      144.24      164.42     24.30 o 
   5 -11   4     1453.08     1475.90    114.01 o 
   6 -11   4      577.52      532.37     56.44 o 
   8 -11   4       67.52      119.27     53.64 o 
  -9 -10   4      116.80      113.21     26.76 o 
  -8 -10   4     1755.04     1715.93     88.99 o 
  -7 -10   4      175.25      160.35     23.56 o 
  -6 -10   4     2688.04     2547.25     90.89 o 
  -5 -10   4       34.34       38.19     18.25 o 
  -4 -10   4      676.50      692.92     35.10 o 
  -3 -10   4      394.93      393.47     26.99 o 
  -2 -10   4      276.77      345.00     33.66 o 
  -1 -10   4       40.92       51.64     26.21 o 
   0 -10   4     1558.79     1869.45     68.34 o 
   1 -10   4      546.12      553.27     31.39 o 
   2 -10   4    13147.07    14399.89    448.99 o 
   3 -10   4     2467.40     2595.04     90.38 o 
   4 -10   4      666.23      685.29     49.40 o 
   5 -10   4        6.80       -6.12     20.40 o 
   6 -10   4        5.87       -3.67     38.23 o 
   7 -10   4      242.95      284.22     51.38 o 
   8 -10   4      339.59      373.53     60.16 o 
   9 -10   4      228.50      306.74     58.30 o 
 -10  -9   4       59.54       15.36     38.87 o 
  -9  -9   4      669.80      684.80     53.35 o 
  -8  -9   4      250.45      231.60     26.88 o 
  -7  -9   4      310.61      271.81     26.06 o 
  -6  -9   4      517.62      529.51     31.49 o 
  -5  -9   4     1137.66     1162.29     69.41 o 
  -4  -9   4      499.00      547.43     30.10 o 
  -3  -9   4     8191.78     8994.80    283.31 o 
  -2  -9   4      216.05      213.45     20.07 o 
  -1  -9   4     2893.26     3302.19    109.97 o 
   0  -9   4     1352.76     1620.24     59.53 o 
   1  -9   4      193.80      212.15     20.24 o 
   2  -9   4     1590.18     1798.89     75.40 o 
   3  -9   4      299.72      291.84     23.74 o 
   4  -9   4     6040.93     6293.14    201.52 o 
   5  -9   4     2902.14     3095.91     88.68 o 
   6  -9   4      587.77      604.88     39.43 o 
   7  -9   4      105.86       55.46     26.74 o 
   8  -9   4       23.92       23.71     27.81 o 
   9  -9   4      225.19      213.22     35.36 o 
  10  -9   4       29.86      -19.22     30.90 o 
 -10  -8   4       76.04      120.67     44.51 o 
  -9  -8   4       89.86       56.34     23.45 o 
  -8  -8   4     2742.13     2713.75     96.49 o 
  -7  -8   4      111.58       98.26     19.06 o 
  -6  -8   4     1497.62     1456.85     92.39 o 
  -5  -8   4     1055.56      985.77     41.71 o 
  -4  -8   4       26.56       32.41     13.76 o 
  -3  -8   4      398.29      440.63     47.07 o 
  -2  -8   4      100.54       86.59     14.81 o 
  -1  -8   4     3218.35     3504.70    114.79 o 
   0  -8   4     3951.73     4261.33    137.83 o 
   1  -8   4     5867.20     6265.21    198.71 o 
   2  -8   4     3270.50     3545.68     97.33 o 
   3  -8   4      623.04      643.05     25.59 o 
   4  -8   4     3488.25     3892.18    107.07 o 
   5  -8   4      567.70      550.06     25.60 o 
   6  -8   4      595.47      514.69     49.19 o 
   7  -8   4     2044.59     2029.86     84.01 o 
   8  -8   4      294.08      306.16     40.09 o 
   9  -8   4      577.47      574.83     43.58 o 
  10  -8   4       12.60      -27.58     27.58 o 
 -10  -7   4       97.29      121.83     40.96 o 
  -9  -7   4      912.14      877.69     43.94 o 
  -8  -7   4      281.02      259.43     25.99 o 
  -7  -7   4      123.13       84.46     19.41 o 
  -6  -7   4      832.55      850.65     40.64 o 
  -5  -7   4     2209.78     2237.54     77.76 o 
  -4  -7   4     3526.80     3593.20    117.72 o 
  -3  -7   4     1487.07     1491.33     53.81 o 
  -2  -7   4     2334.87     2563.96     85.58 o 
  -1  -7   4       58.74      107.89     13.44 o 
   0  -7   4      549.55      681.07     29.51 o 
   1  -7   4      962.36     1064.91     33.36 o 
   2  -7   4     5055.18     5147.48    137.64 o 
   3  -7   4      585.55      603.06     23.64 o 
   4  -7   4    10851.43    11530.26    302.52 o 
   5  -7   4      939.41      914.82     39.27 o 
   6  -7   4      353.68      395.40     30.61 o 
   7  -7   4       21.93       -2.23     20.42 o 
   8  -7   4      280.43      253.46     39.65 o 
   9  -7   4       68.73       49.39     25.67 o 
  10  -7   4      753.53      796.20     49.91 o 
  -9  -6   4       16.28       29.07     25.13 o 
  -8  -6   4     1238.54     1315.64     53.85 o 
  -7  -6   4      625.99      621.80     32.37 o 
  -6  -6   4      844.51      859.97     32.55 o 
  -5  -6   4        0.05       -9.17      9.17 o 
  -4  -6   4      220.91      249.55     15.03 o 
  -3  -6   4     4630.35     4843.01    128.49 o 
  -2  -6   4      691.66      729.72     29.92 o 
  -1  -6   4     8702.00     9949.73    308.59 o 
   0  -6   4      873.18      943.31     28.84 o 
   1  -6   4     1788.60     1877.46     52.81 o 
   2  -6   4      377.67      459.66     35.43 o 
   3  -6   4       10.71       13.80      8.54 o 
   4  -6   4     1198.39     1272.80     46.82 o 
   5  -6   4     3251.28     3446.01     95.38 o 
   6  -6   4       10.30       -0.27     19.12 o 
   7  -6   4     2056.50     2055.86     81.95 o 
   8  -6   4       25.84       19.92     20.80 o 
   9  -6   4       31.33       18.79     24.20 o 
  10  -6   4      393.29      383.10     37.21 o 
  11  -6   4       86.10      118.48     54.40 o 
  -9  -5   4      172.21      216.07     27.38 o 
  -8  -5   4      858.08      877.05     36.05 o 
  -7  -5   4       49.26       78.60     18.41 o 
  -6  -5   4     3142.43     3293.68     91.37 o 
  -5  -5   4      424.66      406.77     18.89 o 
  -4  -5   4      676.12      722.31     24.99 o 
  -3  -5   4     2470.82     2738.99     74.51 o 
  -2  -5   4      562.62      598.86     27.88 o 
  -1  -5   4     1421.79     1621.31     45.43 o 
   0  -5   4     1810.95     1750.43     48.46 o 
   1  -5   4     5446.13     6201.64    162.86 o 
   2  -5   4    22998.13    25628.14    664.02 o 
   3  -5   4      321.63      304.51     19.32 o 
   4  -5   4      876.83      806.49     27.43 o 
   5  -5   4      172.86      193.43     19.55 o 
   6  -5   4      230.41      181.47     31.07 o 
   7  -5   4       12.20      -13.61     17.94 o 
   8  -5   4       97.39      100.74     22.53 o 
   9  -5   4       14.79        2.40     21.48 o 
  10  -5   4        5.00      -22.03     22.03 o 
  11  -5   4       50.21       37.70     34.18 o 
 -10  -4   4       80.93       46.43     35.72 o 
  -9  -4   4      710.24      735.39     41.37 o 
  -8  -4   4      128.49      117.48     16.97 o 
  -7  -4   4      219.30      224.04     17.11 o 
  -6  -4   4     1399.93     1513.47     55.00 o 
  -5  -4   4     1855.60     1913.55     55.02 o 
  -4  -4   4     1287.44     1292.44     38.30 o 
  -3  -4   4    21625.67    24148.49    622.98 o 
  -2  -4   4      356.91      367.83     19.46 o 
  -1  -4   4     3615.93     3728.82    157.09 o 
   0  -4   4       10.02       13.07      5.13 o 
   1  -4   4      362.12      368.14     17.77 o 
   2  -4   4    16124.96    17958.29    464.64 o 
   3  -4   4       12.50        5.45      6.54 o 
   4  -4   4     2314.03     2131.98    110.17 o 
   5  -4   4      219.23      182.81     13.43 o 
   6  -4   4      663.24      655.80     35.44 o 
   7  -4   4      117.33      124.19     21.27 o 
   8  -4   4      183.13      148.69     23.44 o 
   9  -4   4      144.28      130.70     24.85 o 
  10  -4   4        5.74      -19.28     23.61 o 
  11  -4   4        1.68      -12.13     27.21 o 
 -11  -3   4      104.55      117.12     40.26 o 
 -10  -3   4       34.97      -25.83     32.81 o 
  -9  -3   4      971.99     1033.65     39.93 o 
  -8  -3   4     1602.07     1475.74     95.42 o 
  -7  -3   4      873.36      945.35     34.03 o 
  -6  -3   4     4693.88     5010.16    134.62 o 
  -5  -3   4       64.97      114.87     12.53 o 
  -4  -3   4      832.04      943.42     29.17 o 
  -3  -3   4      256.12      201.12     11.03 o 
  -2  -3   4      370.39      345.28     22.32 o 
  -1  -3   4     3748.88     3791.69    100.13 o 
   0  -3   4     4893.01     5279.51    138.37 o 
   1  -3   4      223.79      174.60      8.88 o 
   2  -3   4     1077.17     1004.87     29.39 o 
   3  -3   4      339.56      342.82     26.34 o 
   4  -3   4     1377.51     1489.48     58.74 o 
   5  -3   4     3998.32     4215.37    145.56 o 
   6  -3   4      120.49      103.73     17.53 o 
   7  -3   4     1669.94     1552.43     63.50 o 
   8  -3   4      894.70      745.62     51.72 o 
   9  -3   4       15.19        7.47     20.45 o 
  10  -3   4      362.84      350.78     34.56 o 
  11  -3   4       86.81       79.75     28.52 o 
 -11  -2   4      127.72      175.59     44.45 o 
 -10  -2   4      529.95      490.48     54.63 o 
  -9  -2   4      120.00       95.86     22.66 o 
  -8  -2   4     1672.41     1741.97    128.03 o 
  -7  -2   4      732.94      816.53     35.04 o 
  -6  -2   4     2971.70     2941.26    112.41 o 
  -5  -2   4      481.55      364.73     19.80 o 
  -4  -2   4      913.13      779.49     51.09 o 
  -3  -2   4      444.97      523.10     20.83 o 
  -2  -2   4    13547.26    15356.33    396.72 o 
  -1  -2   4     8275.17     8927.12    303.64 o 
   0  -2   4     3530.67     3463.58    113.78 o 
   1  -2   4     1382.62     1488.45     40.87 o 
   2  -2   4     5005.22     4485.26    118.12 o 
   3  -2   4       71.36       93.87     11.73 o 
   4  -2   4     5064.18     4838.84    163.76 o 
   5  -2   4      912.91      913.73     40.50 o 
   6  -2   4     1072.63      927.43     41.74 o 
   7  -2   4       45.77       37.61     18.29 o 
   8  -2   4     1045.65     1052.11     49.61 o 
   9  -2   4      755.08      796.20     43.86 o 
  10  -2   4      172.27      176.37     28.35 o 
  11  -2   4      122.60      100.85     29.66 o 
 -11  -1   4     1722.51     1825.07    114.91 o 
 -10  -1   4      381.65      485.24     54.05 o 
  -9  -1   4     1993.33     1907.39    127.80 o 
  -8  -1   4      186.55      181.19     45.41 o 
  -7  -1   4      554.63      518.74     23.66 o 
  -6  -1   4        0.17       -9.32      9.32 o 
  -5  -1   4     5136.68     5535.83    222.58 o 
  -4  -1   4      167.31      138.74      9.45 o 
  -3  -1   4    17818.30    19209.77    496.98 o 
  -2  -1   4     1867.53     1765.96     47.94 o 
  -1  -1   4    37829.41    38691.81    999.86 o 
   0  -1   4     1764.99     1566.90     90.14 o 
   1  -1   4     2426.65     2358.48     89.99 o 
   2  -1   4     4095.42     4412.68    147.48 o 
   3  -1   4     2094.12     1863.72     97.14 o 
   4  -1   4     2165.88     1844.63     78.78 o 
   5  -1   4     1169.03      994.76     53.94 o 
   6  -1   4      807.99      702.14     35.11 o 
   7  -1   4      773.56      779.71     39.86 o 
   8  -1   4      328.14      313.43     27.38 o 
   9  -1   4        5.21        0.33     20.79 o 
  10  -1   4        1.09       19.52     28.97 o 
  11  -1   4       83.40       86.27     27.48 o 
 -11   0   4        0.87        3.03     33.16 o 
 -10   0   4      654.39      622.90     59.70 o 
  -9   0   4       23.02       37.54     22.66 o 
  -8   0   4     3192.14     3059.88    163.67 o 
  -7   0   4       61.76       78.20     11.77 o 
  -6   0   4     6864.51     6167.46    183.42 o 
  -5   0   4       81.33       61.11     11.26 o 
  -4   0   4      582.00      542.03     19.12 o 
  -3   0   4      515.24      503.20     17.23 o 
  -2   0   4    29914.17    31349.41    810.76 o 
  -1   0   4     3967.35     3643.11    119.17 o 
   0   0   4     2870.31     2617.45     69.95 o 
   1   0   4     2275.03     1950.88     85.15 o 
   2   0   4     4350.17     3661.59    273.08 o 
   3   0   4     4026.96     4038.70    136.52 o 
   4   0   4     2930.23     3095.71    107.11 o 
   5   0   4      167.59      192.47     17.36 o 
   6   0   4     1293.28     1325.98     54.00 o 
   7   0   4     2269.64     2236.36     84.45 o 
   8   0   4      186.69      177.62     23.09 o 
   9   0   4      694.27      699.34     40.73 o 
  10   0   4     1068.28     1023.69     52.23 o 
  11   0   4       81.47       82.78     28.75 o 
 -11   1   4     1800.30     1920.02    118.98 o 
 -10   1   4      274.65      282.59     43.70 o 
  -9   1   4      649.96      654.20     35.32 o 
  -8   1   4       50.68        1.15     36.02 o 
  -7   1   4      435.29      345.97     18.54 o 
  -6   1   4     2609.58     2187.08    131.12 o 
  -5   1   4    13311.69    12328.36    482.04 o 
  -4   1   4     2814.79     2671.02     90.23 o 
  -3   1   4    13938.27    13363.42    765.65 o 
  -2   1   4     4174.53     3715.70    147.73 o 
  -1   1   4     6928.43     6996.12    224.93 o 
   0   1   4       85.62       76.29      5.58 o 
   1   1   4     4676.69     4547.09    119.81 o 
   2   1   4      844.40      654.80     23.08 o 
   3   1   4     1149.47     1145.60     50.79 o 
   4   1   4     3496.22     3195.68    110.19 o 
   5   1   4      118.82      125.24     19.37 o 
   6   1   4     1946.64     1983.67    144.26 o 
   7   1   4       11.77        0.67     16.17 o 
   8   1   4       58.86       90.30     31.65 o 
   9   1   4       45.02       70.85     22.31 o 
  10   1   4      668.71      750.79     45.29 o 
  11   1   4        2.35       17.54     31.71 o 
 -10   2   4      533.72      489.72     54.52 o 
  -9   2   4     1692.78     1698.05     65.46 o 
  -8   2   4     4364.04     3875.42    201.84 o 
  -7   2   4     2253.43     2076.95     74.61 o 
  -6   2   4       22.91       12.07      9.11 o 
  -5   2   4       73.15       67.26     16.67 o 
  -4   2   4     3628.28     3712.79    122.51 o 
  -3   2   4    16643.76    17766.68    567.26 o 
  -2   2   4    23404.99    25702.13   1428.85 o 
  -1   2   4      289.73      190.25     10.42 o 
   0   2   4     1722.05     1739.46     47.96 o 
   1   2   4    10907.86    11174.28    304.85 o 
   2   2   4      682.65      774.75     30.37 o 
   3   2   4      577.92      712.22     34.59 o 
   4   2   4      119.16       95.90     18.46 o 
   5   2   4     3332.99     3397.89    118.39 o 
   6   2   4     1337.21     1368.71     60.66 o 
   7   2   4      674.08      728.96     38.18 o 
   8   2   4     1076.42     1029.29     71.83 o 
   9   2   4       20.33       19.94     21.32 o 
  10   2   4      137.73      147.37     26.92 o 
  11   2   4        7.22       12.31     25.97 o 
 -12   3   4       71.49       72.44     44.10 o 
  -9   3   4       61.21       62.72     22.40 o 
  -8   3   4      437.92       19.26     14.49 o 
  -7   3   4      921.83      988.58     54.17 o 
  -6   3   4     3246.85     3084.23    104.73 o 
  -5   3   4     2232.74     2291.00     63.16 o 
  -4   3   4       39.20       42.57      6.84 o 
  -3   3   4       70.11       72.57     10.27 o 
  -2   3   4      342.12      397.61     26.15 o 
  -1   3   4      838.13      860.31     39.35 o 
   0   3   4     6901.81     6864.06    179.69 o 
   1   3   4      737.19      794.15     24.73 o 
   2   3   4     2676.27     2586.05     70.29 o 
   3   3   4      272.68      279.48     13.80 o 
   4   3   4     2910.96     3098.96    119.80 o 
   5   3   4      574.01      583.55     22.18 o 
   6   3   4      434.44      465.91     29.89 o 
   7   3   4       18.68       -0.70     16.46 o 
   8   3   4      558.28      541.03     35.34 o 
   9   3   4      198.65      203.64     28.13 o 
  10   3   4      139.36      169.73     41.05 o 
  11   3   4       25.10       57.63     27.57 o 
 -12   4   4      119.77      142.49     51.67 o 
 -11   4   4      468.08      510.73     60.28 o 
  -9   4   4     1164.12     1108.32     60.51 o 
  -8   4   4     1443.52     1046.18     56.84 o 
  -7   4   4        0.81      -13.35     13.35 o 
  -6   4   4       93.57       62.14     13.90 o 
  -5   4   4     2947.67     3006.02     81.97 o 
  -4   4   4      525.79      546.45     19.80 o 
  -3   4   4     6396.09     6389.33    167.55 o 
  -2   4   4        8.06        7.92      5.95 o 
  -1   4   4     2906.95     3095.06     82.74 o 
   0   4   4       56.31       70.68      7.35 o 
   1   4   4       26.13       27.94      6.50 o 
   2   4   4     2022.72     2401.48     78.72 o 
   3   4   4     3796.13     4750.89    126.34 o 
   4   4   4      125.52       85.55     10.44 o 
   5   4   4     1027.55      946.61     40.90 o 
   6   4   4     1383.75     1361.20     56.06 o 
   7   4   4     1103.03     1088.30     49.20 o 
   8   4   4      201.21      178.74     24.53 o 
   9   4   4      618.09      523.86     36.84 o 
  10   4   4        4.88       26.87     24.60 o 
  11   4   4       10.25        3.28     41.54 o 
 -11   5   4      402.50      495.83     62.31 o 
 -10   5   4      345.13      452.60     54.58 o 
  -9   5   4       83.37       25.48     53.38 o 
  -8   5   4      945.73      912.93     41.43 o 
  -7   5   4       29.39       14.19     14.81 o 
  -6   5   4     2101.85     1986.17     71.49 o 
  -5   5   4       21.42        4.97      9.40 o 
  -4   5   4      187.85      156.99     11.38 o 
  -3   5   4      103.30       72.87     13.61 o 
  -2   5   4     6815.57     7223.50    188.75 o 
  -1   5   4     6135.86     6387.93    167.21 o 
   0   5   4      205.83      172.41     14.13 o 
   1   5   4      752.20      624.03     22.35 o 
   2   5   4       17.97        2.29      7.44 o 
   3   5   4     2355.75     2826.03     78.01 o 
   4   5   4     1884.73     2196.65     62.66 o 
   5   5   4      260.58      268.42     16.65 o 
   6   5   4      319.92      337.39     26.49 o 
   7   5   4      350.69      378.83     28.94 o 
   8   5   4       34.39       25.88     20.44 o 
   9   5   4       19.51        8.08     21.35 o 
  10   5   4      719.02      760.25     46.97 o 
  11   5   4       60.98       56.44     38.92 o 
 -11   6   4      271.03      335.42     56.32 o 
 -10   6   4      198.89      179.03     45.44 o 
  -9   6   4       43.63       -2.11     14.84 o 
  -8   6   4      709.10      779.13     38.48 o 
  -7   6   4      562.00      536.89     35.99 o 
  -6   6   4     1156.07     1150.07     46.86 o 
  -5   6   4      521.66      502.46     21.43 o 
  -4   6   4     1728.04     1605.82     47.35 o 
  -3   6   4      408.37      411.98     17.88 o 
  -2   6   4      716.90      841.96     27.57 o 
  -1   6   4       80.16      102.72      9.77 o 
   0   6   4     1459.47     1272.58     47.75 o 
   1   6   4       15.01       20.95      8.54 o 
   2   6   4     3985.79     4135.78    111.64 o 
   3   6   4      132.18      109.27     15.10 o 
   4   6   4      272.70      280.42     17.46 o 
   5   6   4      623.91      648.90     26.32 o 
   6   6   4      367.58      389.12     40.50 o 
   7   6   4       70.58       60.89     20.10 o 
   8   6   4      132.48      127.69     23.75 o 
   9   6   4       55.27       66.56     34.68 o 
  10   6   4      220.73      360.96     52.54 o 
 -11   7   4      669.94      771.09     73.78 o 
 -10   7   4      384.30      409.72     56.79 o 
  -9   7   4      588.28      531.72     34.07 o 
  -8   7   4      233.68      263.40     25.31 o 
  -7   7   4       16.40       30.97     16.53 o 
  -6   7   4      178.48      163.92     28.71 o 
  -5   7   4     1210.06     1114.74     45.53 o 
  -4   7   4       23.18       12.08     10.20 o 
  -3   7   4     5145.14     5117.47    136.75 o 
  -2   7   4      132.04      160.72     26.79 o 
  -1   7   4     2506.49     2441.43     68.43 o 
   0   7   4     1274.92     1184.57     37.31 o 
   1   7   4       97.03       94.21     11.52 o 
   2   7   4      209.51      265.83     16.52 o 
   3   7   4     2639.18     2757.51    137.48 o 
   4   7   4      528.99      564.88     25.41 o 
   5   7   4     1860.09     1832.73     55.61 o 
   6   7   4     1106.47     1099.07     70.46 o 
   7   7   4       50.99       64.18     30.95 o 
   8   7   4      188.26      137.25     36.13 o 
   9   7   4       13.06       25.25     35.84 o 
  10   7   4        0.39        4.95     37.70 o 
 -10   8   4       73.10       53.35     45.96 o 
  -9   8   4      706.59      668.69     96.18 o 
  -8   8   4     1437.46     1473.83     60.78 o 
  -7   8   4       25.49       24.44     18.00 o 
  -6   8   4     1871.12     1741.00     66.36 o 
  -5   8   4      427.91      432.93     27.25 o 
  -4   8   4       45.05       55.18     11.92 o 
  -3   8   4      377.02      412.21     20.11 o 
  -2   8   4     4590.60     4445.88    119.78 o 
  -1   8   4      363.61      380.37     25.63 o 
   0   8   4     2632.63     2592.69     73.56 o 
   1   8   4      976.78     1005.71     34.46 o 
   2   8   4      258.97      277.13     17.39 o 
   3   8   4     1416.93     1570.32     59.03 o 
   4   8   4        2.93        1.53     12.22 o 
   5   8   4       54.63       19.67     16.80 o 
   6   8   4      590.81      492.92     47.36 o 
   7   8   4      279.88      348.92     44.10 o 
   8   8   4      622.72      636.28     57.54 o 
   9   8   4      310.83      378.36     50.68 o 
 -10   9   4        1.18       50.33     46.08 o 
  -9   9   4      173.72      191.43     27.65 o 
  -8   9   4      251.19      244.60     27.73 o 
  -7   9   4       52.05       67.90     20.77 o 
  -6   9   4     1414.72     1414.34    103.71 o 
  -5   9   4     6013.04     6056.95    348.05 o 
  -4   9   4      769.89      691.10     34.29 o 
  -3   9   4     1016.62      963.71     47.76 o 
  -2   9   4     1253.63     1145.13     37.55 o 
  -1   9   4      151.57       79.57     59.43 o 
   0   9   4        0.42       -5.84     13.66 o 
   1   9   4     2234.53     2305.14     88.61 o 
   2   9   4     3695.95     4109.79    135.92 o 
   3   9   4     1189.71     1261.85     51.25 o 
   4   9   4     3245.25     3611.26    121.77 o 
   5   9   4       50.06       43.35     16.11 o 
   6   9   4     1958.92     1930.26    107.87 o 
   7   9   4       14.25       26.88     32.41 o 
   8   9   4       93.18       99.55     37.88 o 
   9   9   4      532.44      560.94     60.34 o 
  -9  10   4        8.56       37.70     43.75 o 
  -8  10   4     1856.62     1875.95    106.42 o 
  -7  10   4       17.09       -3.20     22.57 o 
  -6  10   4      510.96      460.35     32.01 o 
  -5  10   4       78.07       88.11     19.04 o 
  -4  10   4       11.05        0.70     21.41 o 
  -3  10   4      163.35      159.20     19.86 o 
  -2  10   4     3226.74     3214.42    108.29 o 
  -1  10   4     3184.19     3061.33    151.68 o 
   0  10   4     1348.94     1312.82     52.24 o 
   1  10   4     1553.77     1664.15     62.97 o 
   2  10   4       40.54       47.95     18.45 o 
   3  10   4        2.41        5.36     18.47 o 
   4  10   4       32.47       31.99     19.44 o 
   5  10   4      837.06      737.88    105.63 o 
   6  10   4      248.51      173.03     38.40 o 
   7  10   4      398.91      499.79     54.63 o 
   8  10   4      583.02      575.72     61.09 o 
  -8  11   4       30.29        2.50     29.50 o 
  -7  11   4      440.85      434.86     45.03 o 
  -6  11   4     1113.14      976.65     62.08 o 
  -5  11   4      202.39      205.91     31.59 o 
  -4  11   4     1410.21     1353.21     74.76 o 
  -3  11   4      810.83      774.63     37.94 o 
  -2  11   4      165.94       32.17     18.44 o 
  -1  11   4     1244.75     1208.57     60.80 o 
   0  11   4       21.74       41.13     19.14 o 
   1  11   4      593.56      536.27     33.06 o 
   2  11   4      403.73      428.96     31.28 o 
   3  11   4      627.27      690.01     39.34 o 
   4  11   4      250.28      293.20     28.48 o 
   5  11   4      310.19      296.73     29.44 o 
   6  11   4       52.73       70.05     35.26 o 
   7  11   4       57.79       73.31     36.31 o 
  -8  12   4      213.43      145.98     36.48 o 
  -7  12   4        2.36      -25.43     28.16 o 
  -6  12   4       46.66       39.68     28.97 o 
  -5  12   4       80.14       32.99     28.22 o 
  -4  12   4      580.52      512.94     44.28 o 
  -2  12   4        0.28      -14.50     16.72 o 
  -1  12   4     1475.58     1522.92    114.27 o 
   0  12   4      197.11      190.53     25.44 o 
   1  12   4      439.11      416.28     32.44 o 
   2  12   4       77.97       86.67     23.65 o 
   3  12   4       70.09       94.24     24.01 o 
   4  12   4      244.34      284.43     30.52 o 
   5  12   4        7.95      -16.04     55.16 o 
   6  12   4        4.23       -0.41     36.60 o 
   7  12   4      194.20      221.97     47.65 o 
  -7  13   4        9.11      -14.31     31.07 o 
  -6  13   4      314.66      299.99     42.76 o 
  -4  13   4        2.54       12.74     27.17 o 
  -3  13   4       22.39        1.45     26.53 o 
  -2  13   4      415.63      430.25     32.47 o 
  -1  13   4        6.58       16.07     21.76 o 
   0  13   4      249.88      236.44     28.86 o 
   1  13   4       12.72      -19.94     22.83 o 
   2  13   4       45.20       67.04     24.51 o 
   3  13   4      138.14      131.44     28.68 o 
   4  13   4       33.55       22.33     24.24 o 
   5  13   4      159.99      125.45     28.31 o 
  -5  14   4      367.27      397.68     46.43 o 
  -4  14   4      394.97      377.02     44.10 o 
  -3  14   4      430.95      468.43     47.65 o 
  -2  14   4       15.56      -28.57     28.57 o 
  -1  14   4        1.58      -23.30     23.30 o 
   0  14   4      195.83      197.99     28.89 o 
   1  14   4        6.04      -22.96     23.68 o 
   2  14   4      132.73      147.66     29.18 o 
   3  14   4       22.46        6.56     25.45 o 
   4  14   4      152.01      162.03     35.03 o 
  -3  15   4     1235.95     1122.69     72.44 o 
  -2  15   4       47.36       15.30     32.81 o 
  -1  15   4      357.27      344.91     45.27 o 
   0  15   4        6.99      -25.83     25.83 o 
   1  15   4       80.80       59.94     28.47 o 
   2  15   4       90.67       74.34     58.68 o 
  -4 -15   5       47.01       16.61     33.45 o 
  -3 -15   5      267.63      307.79     33.01 o 
  -2 -15   5      792.05      792.13     45.18 o 
  -1 -15   5      124.43       83.10     26.23 o 
   0 -15   5       14.68       14.77     39.07 o 
   1 -15   5      338.67      337.77     34.38 o 
   2 -15   5      282.96      345.15     81.14 o 
   3 -15   5       54.69       34.59     41.86 o 
   4 -15   5      181.15      259.20     47.77 o 
  -5 -14   5       21.62        7.32     23.74 o 
  -4 -14   5        3.89       -9.21     22.95 o 
  -3 -14   5      773.87      739.58     41.88 o 
  -2 -14   5      430.95      430.50     33.67 o 
  -1 -14   5      203.34      232.55     29.05 o 
   0 -14   5      443.70      492.98     36.22 o 
   1 -14   5       53.40       50.36     25.93 o 
   2 -14   5      196.16      289.63     42.82 o 
   3 -14   5       47.19       81.54     26.86 o 
   4 -14   5      426.64      464.36     38.48 o 
   5 -14   5       18.38       -6.98     42.65 o 
  -7 -13   5       83.95       64.75     25.53 o 
  -6 -13   5      365.86      404.44     35.02 o 
  -5 -13   5      899.08      810.68     43.64 o 
  -4 -13   5       67.51       23.10     21.51 o 
  -3 -13   5       54.16       47.64     21.51 o 
  -2 -13   5      616.87      513.57     34.20 o 
  -1 -13   5      139.71      147.16     29.50 o 
   0 -13   5      231.58      290.35     31.42 o 
   1 -13   5     2066.29     2148.13     93.96 o 
   2 -13   5      369.59      343.53     47.86 o 
   3 -13   5     2355.11     2542.71     93.58 o 
   4 -13   5        9.58       23.23     24.39 o 
   5 -13   5      414.18      473.26     56.26 o 
   6 -13   5      134.50      196.25     53.99 o 
  -8 -12   5      278.71      249.79     30.17 o 
  -7 -12   5        0.29       26.42     23.05 o 
  -6 -12   5       12.87      -20.95     20.95 o 
  -5 -12   5      732.99      701.18     39.17 o 
  -4 -12   5      230.75      275.32     26.97 o 
  -3 -12   5      191.06      243.01     26.25 o 
  -2 -12   5     3522.90     3523.38    120.31 o 
  -1 -12   5       13.65        0.59     19.12 o 
   0 -12   5      319.41      382.20     29.22 o 
   1 -12   5       79.81       57.43     21.21 o 
   2 -12   5      235.31      268.08     27.30 o 
   3 -12   5      610.81      603.37     36.79 o 
   4 -12   5     3538.61     3696.77    127.05 o 
   5 -12   5      231.26      259.79     48.58 o 
   6 -12   5     1022.34     1100.17     84.31 o 
  -8 -11   5       18.28       13.42     22.00 o 
  -7 -11   5      530.28      530.30     36.13 o 
  -6 -11   5      235.64      237.37     26.32 o 
  -5 -11   5     1630.15     1551.20     62.38 o 
  -4 -11   5       44.13       33.54     18.48 o 
  -3 -11   5      181.44      194.11     24.73 o 
  -2 -11   5      282.97      329.90     57.54 o 
  -1 -11   5     2454.40     2623.22     92.01 o 
   0 -11   5      212.88      228.89     28.57 o 
   1 -11   5     7507.68     7613.02    243.08 o 
   2 -11   5     1655.99     1700.82     64.99 o 
   3 -11   5       11.01        4.10     19.44 o 
   4 -11   5       63.27       87.21     21.37 o 
   5 -11   5      119.36      108.69     37.94 o 
   6 -11   5      156.86      231.33     49.34 o 
   7 -11   5      530.95      409.26     58.88 o 
   8 -11   5      546.87      798.03     85.94 o 
  -9 -10   5      352.96      321.69     64.76 o 
  -8 -10   5      844.88      845.10     84.54 o 
  -7 -10   5       48.06       35.83     21.42 o 
  -6 -10   5      665.96      605.63     34.89 o 
  -5 -10   5        1.11       -3.40     26.65 o 
  -4 -10   5      273.03      310.43     24.92 o 
  -3 -10   5      169.85      193.38     21.55 o 
  -2 -10   5      599.28      651.52     33.49 o 
  -1 -10   5      124.70      102.01     18.72 o 
   0 -10   5       80.79       98.98     18.31 o 
   1 -10   5      244.66      240.15     22.64 o 
   2 -10   5     2813.25     2915.40     99.56 o 
   3 -10   5       60.82       45.85     18.25 o 
   4 -10   5     3629.56     3779.69    126.50 o 
   5 -10   5      644.52      557.97     52.25 o 
   6 -10   5       98.22       46.02     37.88 o 
   7 -10   5       14.10        2.15     41.19 o 
   8 -10   5        4.45      -16.12     48.35 o 
   9 -10   5      264.69      441.84     68.89 o 
  -9  -9   5     1268.94     1257.45     73.31 o 
  -8  -9   5      114.71      129.22     24.45 o 
  -7  -9   5       18.23       21.97     18.60 o 
  -6  -9   5       62.18       24.45     17.13 o 
  -5  -9   5      885.97      831.17     38.76 o 
  -4  -9   5       83.56       51.57     16.33 o 
  -3  -9   5     1256.94     1297.16     53.67 o 
  -2  -9   5      887.02      907.54     39.29 o 
  -1  -9   5      378.22      392.57     24.92 o 
   0  -9   5      669.29      639.18     31.43 o 
   1  -9   5      231.81      306.29     22.45 o 
   2  -9   5       39.04       19.97     15.30 o 
   3  -9   5      662.52      637.15     44.89 o 
   4  -9   5      147.83      169.38     28.74 o 
   5  -9   5        4.26      -18.10     18.10 o 
   6  -9   5     4002.83     3930.23    205.27 o 
   7  -9   5      549.15      584.67     42.43 o 
   8  -9   5      845.67      936.63     55.17 o 
   9  -9   5       80.79       45.26     31.57 o 
  -9  -8   5       61.63       54.50     22.81 o 
  -8  -8   5      188.92      251.26     71.33 o 
  -7  -8   5      337.94      319.34     25.91 o 
  -6  -8   5     1607.31     1605.73     70.14 o 
  -5  -8   5       69.62       60.64     15.91 o 
  -4  -8   5      273.37      312.40     22.87 o 
  -3  -8   5        6.26       13.68     12.75 o 
  -2  -8   5     1183.78     1387.32     51.81 o 
  -1  -8   5      517.80      464.02     25.27 o 
   0  -8   5        6.29       14.88     12.23 o 
   1  -8   5     1479.28     1558.35     56.48 o 
   2  -8   5       37.65       20.18     10.27 o 
   3  -8   5     1135.43     1084.71     36.10 o 
   4  -8   5      399.16      461.69     22.93 o 
   5  -8   5     2108.90     1996.70     77.64 o 
   6  -8   5      523.95      454.29     33.80 o 
   7  -8   5      191.84      263.11     53.18 o 
   8  -8   5      852.88      948.24     52.15 o 
   9  -8   5      582.86      642.36     46.46 o 
  10  -8   5        9.07       -5.37     27.56 o 
  -9  -7   5      189.50      183.25     49.51 o 
  -8  -7   5        4.67        5.54     18.45 o 
  -7  -7   5       84.07       58.78     18.28 o 
  -6  -7   5      336.90      326.71     46.63 o 
  -5  -7   5      112.78      116.29     16.21 o 
  -4  -7   5     2568.58     2765.51     92.98 o 
  -3  -7   5      263.65      263.57     25.77 o 
  -2  -7   5     2614.23     2742.51    125.33 o 
  -1  -7   5        0.57      -10.50     10.50 o 
   0  -7   5      714.95      758.89     26.59 o 
   1  -7   5      611.12      636.83     22.99 o 
   2  -7   5     1760.66     1834.86     53.05 o 
   3  -7   5     3111.69     3301.25     90.87 o 
   4  -7   5     2352.55     2399.03     68.68 o 
   5  -7   5     2133.36     1992.35    252.11 o 
   6  -7   5     1736.07     1672.46     69.49 o 
   7  -7   5       52.15       57.21     22.86 o 
   8  -7   5       52.48       28.39     25.45 o 
   9  -7   5      581.16      646.63     44.96 o 
  10  -7   5       19.67       28.33     30.06 o 
  -9  -6   5     1792.43     1821.54     78.31 o 
  -8  -6   5      196.87      208.46     23.41 o 
  -7  -6   5      889.66      945.02     41.78 o 
  -6  -6   5        2.96       -8.90     12.87 o 
  -5  -6   5      954.96      991.27     33.24 o 
  -4  -6   5      224.23      232.47     15.79 o 
  -3  -6   5     2221.77     2200.57     61.58 o 
  -2  -6   5     3045.23     3378.34     91.41 o 
  -1  -6   5     5861.01     6212.82    195.14 o 
   0  -6   5     2082.77     2164.32     76.18 o 
   1  -6   5      642.16      603.53     21.32 o 
   2  -6   5      727.02      720.07     24.70 o 
   3  -6   5       26.73       14.03      8.78 o 
   5  -6   5      416.61      386.04     28.48 o 
   6  -6   5     5618.29     5733.92    198.45 o 
   7  -6   5      706.21      746.04     42.13 o 
   8  -6   5      793.21      766.21     44.86 o 
   9  -6   5       13.71       19.63     23.57 o 
  10  -6   5        8.35        5.42     25.69 o 
  -9  -5   5       97.44      101.19     37.67 o 
  -8  -5   5      167.69      188.79     19.34 o 
  -7  -5   5      569.20      641.85     30.53 o 
  -6  -5   5     3058.10     3001.32     84.39 o 
  -5  -5   5     1316.77     1221.83     38.48 o 
  -4  -5   5       60.58       49.59      9.32 o 
  -3  -5   5       12.61       -0.98      7.36 o 
  -2  -5   5      718.08      789.65     29.86 o 
  -1  -5   5     1484.83     1943.20     62.59 o 
   0  -5   5      439.04      395.90     15.40 o 
   1  -5   5     8475.20     8759.66    228.51 o 
   2  -5   5     3539.25     3705.81     99.27 o 
   3  -5   5     4459.46     4108.67    252.40 o 
   4  -5   5     1417.94     1338.39     71.33 o 
   5  -5   5       75.62       54.87     16.77 o 
   6  -5   5      668.82      765.18     41.32 o 
   7  -5   5     1867.20     1986.13     78.68 o 
   8  -5   5       15.32        3.79     20.30 o 
   9  -5   5     1698.14     1824.36     77.20 o 
  10  -5   5      403.22      399.56     38.83 o 
  11  -5   5      667.02      676.94     51.99 o 
 -11  -4   5      461.54      631.63     65.75 o 
 -10  -4   5      431.27      579.09     58.53 o 
  -9  -4   5     1498.19     1623.51     68.22 o 
  -8  -4   5     1573.51     1833.87     68.87 o 
  -7  -4   5       16.67       17.51     11.38 o 
  -6  -4   5       76.33       70.68     11.87 o 
  -5  -4   5     3907.59     4223.54    114.10 o 
  -4  -4   5     6254.23     6668.30    176.14 o 
  -3  -4   5     4497.48     4380.38    139.70 o 
  -2  -4   5     9570.14    10063.50    261.81 o 
  -1  -4   5     2426.71     2560.79     91.85 o 
   0  -4   5     5689.79     6267.89    164.80 o 
   1  -4   5      338.33      344.89     13.88 o 
   2  -4   5      445.12      568.20     23.09 o 
   3  -4   5     3175.89     3492.33     94.17 o 
   4  -4   5    13728.02    14107.00    367.37 o 
   5  -4   5       22.21        0.70     15.94 o 
   6  -4   5     3578.69     3406.77    121.95 o 
   7  -4   5       22.30       27.01     34.76 o 
   8  -4   5     1536.78     1332.46     59.28 o 
   9  -4   5      537.42      497.86     38.53 o 
  10  -4   5      615.93      679.40     45.63 o 
  11  -4   5       36.89        5.19     27.31 o 
 -12  -3   5       40.34       28.22     48.00 o 
 -11  -3   5        3.62       47.24     42.65 o 
 -10  -3   5        3.53       -9.37     33.57 o 
  -9  -3   5      730.62      746.89     59.00 o 
  -8  -3   5      906.45      982.19     37.11 o 
  -7  -3   5     2024.56     2177.39     64.09 o 
  -6  -3   5      409.55      333.94     26.52 o 
  -5  -3   5     4615.03     4767.12    151.50 o 
  -4  -3   5      733.20      773.49     25.35 o 
  -3  -3   5      684.72      658.51     21.66 o 
  -2  -3   5      887.73      958.92     28.42 o 
  -1  -3   5    11753.72    12536.68    325.57 o 
   0  -3   5     1125.43     1114.68     32.31 o 
   1  -3   5     9878.88     9430.16    290.91 o 
   2  -3   5       19.71       35.26      8.31 o 
   3  -3   5     1985.80     1809.52     51.29 o 
   4  -3   5      199.59      204.31     17.88 o 
   5  -3   5      187.12      186.63     20.45 o 
   6  -3   5      492.25      499.05     30.75 o 
   7  -3   5     5796.04     5608.84    193.64 o 
   8  -3   5     1510.20     1327.54     82.24 o 
   9  -3   5     2001.88     1875.47     77.69 o 
  10  -3   5      269.58      277.60     86.05 o 
  11  -3   5        9.71       20.74     38.58 o 
 -12  -2   5      109.61      170.71     50.10 o 
 -11  -2   5      358.34      433.69     55.86 o 
 -10  -2   5      620.79      737.11     61.38 o 
  -9  -2   5       44.98       37.23     21.43 o 
  -8  -2   5      275.21      254.71     25.72 o 
  -7  -2   5       10.19        4.33     12.00 o 
  -6  -2   5     4998.70     5388.68    144.05 o 
  -5  -2   5      862.36      852.95     28.38 o 
  -4  -2   5     5039.09     4796.06    127.55 o 
  -3  -2   5     2452.00     2528.73     81.08 o 
  -2  -2   5    11942.22    12510.66    384.45 o 
  -1  -2   5     2118.91     2320.11     73.96 o 
   0  -2   5      634.06      612.89     22.03 o 
   1  -2   5     1252.39     1243.40     36.85 o 
   2  -2   5    11024.79    11096.16    334.37 o 
   3  -2   5      776.01      716.98     31.41 o 
   4  -2   5     7330.94     7017.78    234.77 o 
   5  -2   5      190.07      153.69     17.17 o 
   6  -2   5     6120.44     5632.15    209.05 o 
   7  -2   5       14.73       -2.25     23.39 o 
   8  -2   5      480.97      491.52     34.28 o 
   9  -2   5      193.02      220.16     28.89 o 
  10  -2   5      514.19      489.25     38.75 o 
  11  -2   5      144.71      155.84     32.42 o 
 -12  -1   5      287.67      389.18     60.04 o 
 -11  -1   5        6.91        7.68     35.96 o 
 -10  -1   5      104.68      104.15     35.08 o 
  -9  -1   5      997.63      527.13     45.56 o 
  -8  -1   5       41.24       23.49     20.36 o 
  -7  -1   5     1644.58     1625.97     49.93 o 
  -6  -1   5       56.32       68.75     15.02 o 
  -5  -1   5     1925.89     1933.61     55.15 o 
  -4  -1   5     1459.07     1533.40     43.97 o 
  -3  -1   5     6570.17     6629.88    173.49 o 
  -2  -1   5    14960.50    16303.43    422.32 o 
  -1  -1   5     5994.99     5638.92    160.99 o 
   0  -1   5     1200.42     1118.36     32.14 o 
   1  -1   5     1728.88     1607.96     44.85 o 
   2  -1   5     2065.04     2305.11     62.73 o 
   3  -1   5     1171.42     1261.97     47.95 o 
   4  -1   5      568.58      448.37     32.90 o 
   5  -1   5     1707.32     1450.28     56.80 o 
   6  -1   5     2504.68     2377.69     88.23 o 
   7  -1   5      927.49      835.19     41.94 o 
   8  -1   5       35.62       17.86     20.13 o 
   9  -1   5      619.47      557.49     38.62 o 
  10  -1   5        3.99       -2.07     27.55 o 
  11  -1   5       87.06       78.20     27.38 o 
 -12   0   5     1278.41     1419.36    100.07 o 
 -11   0   5      143.41      160.82     42.18 o 
 -10   0   5       42.86       37.41     32.29 o 
  -9   0   5      201.41      108.98     80.15 o 
  -8   0   5       44.51       21.84     16.72 o 
  -7   0   5      999.62      944.56     41.02 o 
  -6   0   5     2938.02     2948.74    110.20 o 
  -5   0   5      390.20      387.42     17.17 o 
  -4   0   5     2304.74     2263.25     62.54 o 
  -3   0   5      377.64      372.14     21.13 o 
  -2   0   5        8.77       12.35      8.36 o 
  -1   0   5     5048.63     5017.94    132.20 o 
   0   0   5      798.46      736.24     23.01 o 
   1   0   5     3123.09     2695.96     90.56 o 
   2   0   5     6392.38     6188.95    176.80 o 
   3   0   5     3277.78     2971.99    187.55 o 
   4   0   5     2390.48     2565.30    109.41 o 
   5   0   5        2.05      -12.05     12.05 o 
   6   0   5       10.73       13.72     14.85 o 
   7   0   5     2121.70     2027.44     78.49 o 
   8   0   5        0.17      -17.43     17.43 o 
   9   0   5      483.55      557.21     37.45 o 
  10   0   5      244.36      241.98     30.64 o 
  11   0   5       45.73        4.83     26.63 o 
 -12   1   5      398.69      449.69     59.46 o 
 -11   1   5      160.06      172.63     47.01 o 
 -10   1   5      382.86      403.67     48.06 o 
  -8   1   5      418.28      331.95     25.61 o 
  -7   1   5        2.59        3.89     13.96 o 
  -6   1   5     3233.10     3194.29    126.13 o 
  -5   1   5       15.83       12.16      8.61 o 
  -4   1   5     5750.28     5354.15    175.77 o 
  -3   1   5      834.84      781.01     31.34 o 
  -2   1   5     3555.57     3944.15    145.69 o 
  -1   1   5      934.32     1020.94     37.34 o 
   0   1   5        9.94        5.33      4.59 o 
   1   1   5      169.93      195.60     12.11 o 
   2   1   5    13477.00    14130.86    367.48 o 
   3   1   5     2682.54     2937.07     79.36 o 
   4   1   5     9087.48     8793.89    292.03 o 
   5   1   5        0.43        7.65     12.65 o 
   6   1   5      412.21      383.81     27.81 o 
   7   1   5      102.86      110.89     20.33 o 
   8   1   5      302.17      296.51     32.03 o 
   9   1   5     1159.57     1079.10     65.43 o 
  10   1   5      690.77      700.14     43.65 o 
  11   1   5      320.55      358.39     37.16 o 
 -12   2   5      308.75      288.82     52.89 o 
 -11   2   5      241.92      289.28     49.22 o 
 -10   2   5      180.57      192.76     40.84 o 
  -9   2   5      734.54      415.71     35.26 o 
  -8   2   5      804.93      789.87     37.25 o 
  -7   2   5     2346.25     2181.23     78.20 o 
  -6   2   5      679.08      613.29     29.80 o 
  -5   2   5     1903.75     1755.07     62.58 o 
  -4   2   5     2190.53     2212.93     76.45 o 
  -3   2   5     2073.70     2180.81     74.73 o 
  -2   2   5     2208.07     2361.10     79.51 o 
  -1   2   5    29123.78    29541.33    761.39 o 
   0   2   5     2192.64     2171.95     89.67 o 
   1   2   5     4270.31     3873.07    126.60 o 
   2   2   5     1888.42     2265.90     62.21 o 
   3   2   5      619.88      776.50     27.93 o 
   4   2   5     1543.57     1617.81     46.56 o 
   5   2   5     1214.94     1128.80     55.86 o 
   6   2   5     7184.51     7128.12    240.71 o 
   7   2   5     3101.01     3201.70    116.10 o 
   8   2   5      335.83      291.01     28.17 o 
   9   2   5       93.80       71.54     24.35 o 
  10   2   5        7.54       -9.04     23.48 o 
  11   2   5        0.91       21.76     27.79 o 
 -12   3   5      116.12      132.66     48.76 o 
 -11   3   5        2.66      -20.95     35.78 o 
 -10   3   5        1.39      -31.83     31.83 o 
  -9   3   5       58.66       42.84     18.65 o 
  -8   3   5      642.62      616.36     32.77 o 
  -7   3   5       22.53       25.20     15.03 o 
  -6   3   5     5403.99     5149.74    170.48 o 
  -5   3   5      270.30      254.90     18.99 o 
  -4   3   5     3906.28     3561.46    176.87 o 
  -3   3   5      484.60      310.00     17.69 o 
  -2   3   5       22.46       25.90      7.98 o 
  -1   3   5     1961.92     1942.91     75.02 o 
   0   3   5     1625.78     1505.68     43.18 o 
   1   3   5     3277.11     2781.81    126.11 o 
   2   3   5     8875.17     9578.87    250.11 o 
   3   3   5     3952.66     4113.26    110.29 o 
   4   3   5     1355.82     1346.03     40.51 o 
   5   3   5      285.12      313.56     23.53 o 
   6   3   5      621.81      666.06     36.45 o 
   7   3   5      572.10      587.96     36.06 o 
   8   3   5     1596.22     1619.87     68.18 o 
   9   3   5     3504.78     3485.19    128.89 o 
  10   3   5      293.47      323.48     33.96 o 
  11   3   5      255.95      297.93     36.48 o 
 -11   4   5     1456.88     1590.89    105.89 o 
 -10   4   5        7.07        9.48     36.07 o 
  -9   4   5     1380.28     1519.82     60.77 o 
  -8   4   5      917.22      947.10     42.18 o 
  -7   4   5     1194.86     1129.46     46.51 o 
  -6   4   5       79.10       59.56     14.73 o 
  -5   4   5       20.65       24.08     12.42 o 
  -4   4   5     4179.38     4321.69    143.52 o 
  -3   4   5     2744.74     2361.19     64.80 o 
  -2   4   5     9784.87    10123.67    263.12 o 
  -1   4   5     1275.15     1162.65     34.34 o 
   0   4   5      644.68      545.39     19.83 o 
   1   4   5      226.71      200.61     12.07 o 
   2   4   5     4294.95     4817.77    128.57 o 
   3   4   5      696.87      684.60     24.31 o 
   4   4   5     6051.30     6375.40    169.12 o 
   5   4   5      310.68      330.48     24.68 o 
   6   4   5     3956.88     3931.80    138.44 o 
   7   4   5      668.05      677.01     38.56 o 
   8   4   5      940.60      901.99     46.25 o 
   9   4   5        0.16      -11.15     22.76 o 
  10   4   5      546.17      518.12     39.93 o 
  11   4   5       68.77       74.49     29.23 o 
 -11   5   5      107.52       89.72     43.81 o 
 -10   5   5       43.05       49.28     37.00 o 
  -9   5   5      216.27      232.94     24.53 o 
  -8   5   5     3379.95     3252.43    113.40 o 
  -7   5   5     1489.29     1370.09     54.32 o 
  -6   5   5     2361.13     2317.70    102.95 o 
  -5   5   5     5455.93     5241.73    173.30 o 
  -4   5   5      728.54      690.53     35.65 o 
  -3   5   5      548.48      555.33     31.20 o 
  -2   5   5      867.95      825.27     32.39 o 
  -1   5   5     1837.57     1663.28     55.70 o 
   0   5   5     5128.37     5371.65    143.20 o 
   1   5   5     8356.40     8139.52    281.20 o 
   2   5   5      167.38      190.03     16.88 o 
   3   5   5      456.55      452.99     20.06 o 
   4   5   5      114.95      118.52     12.95 o 
   5   5   5     1105.96     1079.47     48.18 o 
   6   5   5      232.88      209.84     27.26 o 
   7   5   5     2688.25     2709.89    101.38 o 
   8   5   5      272.74      236.15     39.22 o 
   9   5   5      671.64      697.78     43.51 o 
  10   5   5      223.58      177.29     30.66 o 
 -11   6   5      210.70      217.14     52.13 o 
 -10   6   5      472.33      538.83     60.10 o 
  -9   6   5       56.07       20.99     19.56 o 
  -8   6   5       53.05       59.24     18.69 o 
  -7   6   5      167.71      165.22     20.77 o 
  -6   6   5     1879.81     1922.20     70.99 o 
  -5   6   5     1806.72     1783.08     65.80 o 
  -4   6   5     6371.40     6385.09    169.21 o 
  -3   6   5     1830.97     2000.91     56.98 o 
  -2   6   5     4639.71     4888.91    163.69 o 
  -1   6   5      123.42      178.49     17.85 o 
   0   6   5     1194.23     1153.23     36.33 o 
   1   6   5        2.76       -1.16      8.64 o 
   2   6   5     3529.63     3356.19    143.30 o 
   3   6   5       13.09        5.03     10.34 o 
   4   6   5     9829.48    10737.18    281.94 o 
   5   6   5       34.41       52.70     17.45 o 
   6   6   5      762.43      804.45     41.35 o 
   7   6   5        9.34       25.36     19.27 o 
   8   6   5     1335.75     1227.01     83.06 o 
   9   6   5      384.28      332.51     48.70 o 
  10   6   5      290.25      330.01     50.04 o 
 -11   7   5       21.56      115.26     48.87 o 
 -10   7   5      370.63      408.27     56.15 o 
  -9   7   5      844.92      853.83     43.71 o 
  -8   7   5       82.18       88.12     20.87 o 
  -7   7   5     1494.96     1489.07     59.65 o 
  -6   7   5      739.38      750.36     36.87 o 
  -5   7   5       25.06       24.34     19.29 o 
  -4   7   5       49.93       57.79     17.72 o 
  -3   7   5     1605.15     1501.14     45.25 o 
  -2   7   5       26.80       16.02      9.69 o 
  -1   7   5     9810.08     9822.14    257.33 o 
   0   7   5      338.59      347.93     22.62 o 
   1   7   5     3443.82     3399.42     93.89 o 
   2   7   5     1476.67     1662.02     50.53 o 
   3   7   5      213.35      240.62     22.12 o 
   4   7   5     2167.87     2166.29     64.27 o 
   5   7   5      994.48      951.48     44.81 o 
   6   7   5      199.52      266.43     27.55 o 
   7   7   5      618.48      540.69     51.67 o 
   8   7   5      140.92      143.01     38.46 o 
   9   7   5      316.69      385.05     51.43 o 
  10   7   5        6.58        8.44     41.72 o 
 -10   8   5       43.93       97.22     43.81 o 
  -9   8   5        0.29        1.28     36.57 o 
  -8   8   5      159.53      156.13     23.89 o 
  -7   8   5        5.55        4.24     17.72 o 
  -6   8   5     5369.45     5145.83    272.12 o 
  -5   8   5     2252.65     2172.20     79.34 o 
  -4   8   5     3822.79     3896.89    157.38 o 
  -3   8   5       38.66       40.25     11.70 o 
  -2   8   5        5.33       10.69     10.34 o 
  -1   8   5     1212.70     1177.32     38.45 o 
   0   8   5      947.50      833.36     52.92 o 
   1   8   5      113.77       93.95     13.62 o 
   2   8   5     5401.40     5840.38    157.69 o 
   3   8   5      591.60      609.26     32.32 o 
   4   8   5     1408.87     1422.89     56.01 o 
   5   8   5       16.19        7.72     17.44 o 
   6   8   5      149.97      117.35     33.92 o 
   7   8   5      988.70      940.40     68.31 o 
   8   8   5      106.45       61.44     34.56 o 
   9   8   5      245.76      279.68     47.42 o 
 -10   9   5      100.95      131.09     49.92 o 
  -9   9   5      769.91      803.57     44.52 o 
  -8   9   5        1.17       -5.25     19.69 o 
  -7   9   5      192.03      205.56     24.66 o 
  -6   9   5      523.80      486.70     31.34 o 
  -5   9   5      219.56      245.38     23.96 o 
  -4   9   5      412.94      393.49     35.61 o 
  -3   9   5     1721.89     1595.00     51.12 o 
  -2   9   5     1526.88     1517.07     47.50 o 
  -1   9   5      922.61      911.65     33.52 o 
   0   9   5       23.04       29.50     24.44 o 
   1   9   5      226.95      238.45     22.86 o 
   2   9   5     4603.46     4487.75    187.29 o 
   3   9   5      595.57      589.02     33.47 o 
   5   9   5      104.18       91.64     33.34 o 
   6   9   5        8.21        7.68     31.24 o 
   7   9   5      338.28      352.00     47.36 o 
   8   9   5       38.00       59.52     37.47 o 
   9   9   5      392.35      384.30     55.45 o 
  -9  10   5      682.04      730.02     55.62 o 
  -8  10   5       60.88       16.34     22.96 o 
  -7  10   5      344.02      355.77     67.46 o 
  -6  10   5      450.76      442.38     32.10 o 
  -5  10   5      447.40      364.90     28.22 o 
  -4  10   5     1200.74     1019.88     60.39 o 
  -3  10   5      480.24      482.45     39.68 o 
  -2  10   5      377.10      363.13     25.84 o 
  -1  10   5     5271.43     2813.13    139.81 o 
   0  10   5       28.16       28.08     16.36 o 
   1  10   5     1213.51     1262.86     52.24 o 
   2  10   5       90.42       84.76     20.79 o 
   3  10   5      250.29      261.58     25.72 o 
   4  10   5      399.72      445.40     32.87 o 
   5  10   5      593.33      631.57     57.43 o 
   6  10   5      270.70      262.11     43.46 o 
   7  10   5      547.43      534.46     56.67 o 
   8  10   5       79.98       92.86     40.20 o 
  -8  11   5      282.85      254.72     39.22 o 
  -7  11   5        3.02        6.57     28.22 o 
  -6  11   5     1468.90     1465.27     82.10 o 
  -5  11   5        9.60      -10.88     24.96 o 
  -4  11   5     2100.82     1997.47    101.53 o 
  -3  11   5       13.13       25.48     22.57 o 
  -2  11   5       22.79       15.71     18.10 o 
   0  11   5     3105.45     3159.97    172.63 o 
   1  11   5      979.93      977.27     46.11 o 
   2  11   5     1715.57     1835.54     70.48 o 
   3  11   5      156.95      192.44     31.39 o 
   4  11   5      596.21      598.18     38.25 o 
   5  11   5      186.25      186.36     39.68 o 
   6  11   5       17.49       -5.99     32.06 o 
   7  11   5      731.25      742.53     70.63 o 
  -7  12   5      174.70      181.24     36.02 o 
  -6  12   5      169.49      168.15     35.03 o 
  -5  12   5     1363.14     1297.12     75.75 o 
  -4  12   5     1203.58     1172.84     70.17 o 
  -3  12   5     2818.98     2764.72    134.63 o 
  -2  12   5       21.98        8.32     24.32 o 
  -1  12   5      693.36      616.06     36.00 o 
   0  12   5     1656.10     1623.63     82.82 o 
   1  12   5      109.35      123.03     24.87 o 
   2  12   5      538.25      539.99     52.77 o 
   3  12   5      442.45      465.82     36.01 o 
   4  12   5      984.46     1093.16     52.86 o 
   5  12   5      685.17      543.31     57.78 o 
   6  12   5      716.25      760.10     68.13 o 
  -6  13   5      996.49      964.20     66.39 o 
  -5  13   5      226.09      170.82     35.32 o 
  -3  13   5      160.72      151.57     32.06 o 
  -2  13   5      415.94      414.38     43.70 o 
  -1  13   5     2151.87     1935.16    145.63 o 
   0  13   5     1600.96     1496.59     63.01 o 
   1  13   5     1869.65     1954.95     77.00 o 
   2  13   5       62.79       56.70     42.36 o 
   3  13   5      135.88      176.83     29.46 o 
   4  13   5        5.16       46.77     26.25 o 
   5  13   5       98.66       58.01     39.80 o 
  -5  14   5      366.25      359.98     44.22 o 
  -4  14   5      622.16      505.32     48.52 o 
  -3  14   5      404.55      299.70     41.48 o 
  -2  14   5      246.76      298.13     41.31 o 
  -1  14   5        6.00      -12.57     29.03 o 
   0  14   5      172.27      215.57     29.86 o 
   1  14   5       46.21       25.68     25.65 o 
   2  14   5     1746.88     1823.81     76.18 o 
   3  14   5      715.35      711.51     68.42 o 
  -2  15   5      254.97      241.22     41.78 o 
  -1  15   5     1816.71     1609.50     92.51 o 
   0  15   5      139.07       76.74     35.55 o 
   1  15   5       29.12        5.38     32.12 o 
  -3 -15   6      313.19      356.04     39.33 o 
  -2 -15   6      235.99      221.29     41.08 o 
  -1 -15   6       72.01       85.60     26.40 o 
   0 -15   6       26.38       27.88     40.50 o 
   1 -15   6       28.09      -11.65     24.70 o 
   2 -15   6      904.75      926.19     72.41 o 
   3 -15   6      134.32      124.50     39.33 o 
  -5 -14   6       50.81       45.76     24.20 o 
  -4 -14   6      208.43      213.42     29.88 o 
  -3 -14   6        9.58        5.02     22.17 o 
  -2 -14   6       26.08       30.14     23.19 o 
  -1 -14   6     1295.41     1235.54     69.06 o 
   0 -14   6      366.20      383.74     33.37 o 
   1 -14   6      118.64      110.97     49.72 o 
   2 -14   6        1.69      -14.04     24.33 o 
   3 -14   6        6.49       44.44     52.22 o 
   4 -14   6       36.73       77.85     42.12 o 
   5 -14   6      101.65      174.31     48.23 o 
  -6 -13   6      561.20      565.39     38.51 o 
  -5 -13   6      179.19      139.63     25.58 o 
  -4 -13   6     1514.12     1472.56     61.97 o 
  -3 -13   6      227.54      193.60     26.55 o 
  -2 -13   6      206.53      231.93     32.99 o 
  -1 -13   6      228.05      221.41     26.50 o 
   0 -13   6      275.67      338.52     30.19 o 
   1 -13   6      330.09      374.33     31.83 o 
   2 -13   6      838.11      810.16     62.52 o 
   3 -13   6      153.16      199.07     28.66 o 
   4 -13   6       86.02       44.39     38.58 o 
   5 -13   6        9.56      -26.47     37.82 o 
   6 -13   6        0.96      -20.19     44.57 o 
  -7 -12   6      263.21      268.90     30.88 o 
  -6 -12   6      278.04      238.45     27.37 o 
  -5 -12   6        8.83       42.24     20.93 o 
  -4 -12   6      953.47      841.65     42.41 o 
  -3 -12   6      503.16      548.95     33.74 o 
  -2 -12   6      694.49      721.45     38.42 o 
  -1 -12   6      164.35      159.81     23.22 o 
   0 -12   6       33.81       51.71     20.11 o 
   1 -12   6      121.54       66.35     21.37 o 
   2 -12   6     1272.12     1216.56     52.96 o 
   3 -12   6        0.49        0.83     21.01 o 
   4 -12   6      937.06      970.15     48.41 o 
   5 -12   6       20.10       29.50     37.88 o 
   6 -12   6       11.06       -0.52     44.22 o 
   7 -12   6        7.22       13.79     47.07 o 
  -8 -11   6      268.71      236.35     30.98 o 
  -7 -11   6      730.49      719.44    120.64 o 
  -6 -11   6      150.33      183.95     27.81 o 
  -5 -11   6      480.22      444.96     48.52 o 
  -4 -11   6      388.05      371.74     28.68 o 
  -3 -11   6      643.82      635.93     42.15 o 
  -2 -11   6      115.03      134.26     21.12 o 
  -1 -11   6      656.47      596.36     33.98 o 
   0 -11   6      758.93      746.37     37.17 o 
   1 -11   6       60.18       80.50     26.73 o 
   2 -11   6      134.11      149.94     26.79 o 
   3 -11   6      386.46      398.47     29.32 o 
   4 -11   6        9.84      -22.29     23.91 o 
   5 -11   6      458.85      485.18     56.26 o 
   6 -11   6      607.38      602.95     62.08 o 
   7 -11   6      400.96      398.49     58.36 o 
   8 -11   6      280.48      177.57     61.21 o 
  -9 -10   6       70.45       54.43     25.06 o 
  -8 -10   6     1240.90     1278.45    182.26 o 
  -7 -10   6      705.28      602.40     36.21 o 
  -6 -10   6     1829.99     1728.20    133.03 o 
  -5 -10   6      525.20      489.41     31.80 o 
  -4 -10   6     2950.64     2857.14     98.96 o 
  -3 -10   6      153.17      161.31     42.24 o 
  -2 -10   6       50.54       38.92     16.80 o 
  -1 -10   6      143.22      130.09     18.98 o 
   0 -10   6     1209.76     1243.85     58.53 o 
   1 -10   6      242.53      275.92     23.39 o 
   2 -10   6     2614.93     2743.50     94.70 o 
   3 -10   6     1843.53     1783.25     66.16 o 
   4 -10   6      390.65      405.10     37.62 o 
   5 -10   6      597.58      518.58     54.17 o 
   6 -10   6      323.54      347.93     49.11 o 
   7 -10   6      145.48      182.34     50.56 o 
   8 -10   6       45.64      -13.67     48.06 o 
   9 -10   6      590.17      729.67     76.86 o 
 -10  -9   6       86.99      122.94     36.60 o 
  -9  -9   6      353.66      423.17     59.17 o 
  -8  -9   6       37.37       11.53     21.05 o 
  -7  -9   6     1370.77     1306.22     68.74 o 
  -6  -9   6     1250.72     1196.53     50.42 o 
  -5  -9   6     2033.20     1848.24     68.26 o 
  -4  -9   6      853.73      856.29     39.06 o 
  -3  -9   6     2796.49     2739.62     93.65 o 
  -2  -9   6     1320.17     1371.87     52.65 o 
  -1  -9   6     1300.24     1286.85     49.95 o 
   0  -9   6     1425.09     1408.56     53.08 o 
   1  -9   6     1111.29     1108.73     44.71 o 
   2  -9   6      370.47      400.91     26.22 o 
   3  -9   6      140.57      172.36     19.64 o 
   4  -9   6      463.91      432.35     28.09 o 
   5  -9   6       45.20       88.55     32.06 o 
   6  -9   6      197.25      165.29     24.28 o 
   7  -9   6        6.93      -23.49     23.49 o 
   8  -9   6       89.27       60.55     29.06 o 
   9  -9   6      468.36      518.82     44.83 o 
 -10  -8   6       35.44       51.84     35.43 o 
  -9  -8   6      932.85      968.31     95.91 o 
  -8  -8   6      756.93      848.49     82.36 o 
  -7  -8   6      447.42      452.79     91.46 o 
  -6  -8   6     1164.44     1170.90     48.38 o 
  -5  -8   6     3449.07     3482.77    116.33 o 
  -4  -8   6        5.66       -1.71     13.37 o 
  -3  -8   6       58.04       62.98     15.40 o 
  -2  -8   6     1570.03     1553.64     56.67 o 
  -1  -8   6     1667.46     1666.03     59.68 o 
   0  -8   6      264.07      251.29     19.25 o 
   1  -8   6     3381.34     3335.02    110.95 o 
   2  -8   6       22.41       15.26     10.08 o 
   3  -8   6     1405.63     1317.54     41.86 o 
   4  -8   6      585.45      572.07     25.34 o 
   5  -8   6        6.37       -9.12     17.80 o 
   6  -8   6      197.14      151.21     25.03 o 
   7  -8   6     2382.77     2393.50     95.69 o 
   8  -8   6        3.54      -29.76     36.54 o 
   9  -8   6      522.97      595.05     47.45 o 
  10  -8   6      209.78      237.47     35.73 o 
 -10  -7   6      692.20      672.94     60.92 o 
  -9  -7   6      258.67      274.16     38.05 o 
  -8  -7   6       34.89       15.97     19.58 o 
  -7  -7   6      128.23      138.80     20.68 o 
  -6  -7   6     6563.97     6673.50    559.77 o 
  -5  -7   6      337.23      323.91     24.09 o 
  -4  -7   6     1866.12     1756.35     62.89 o 
  -3  -7   6     2386.98     2613.27     87.89 o 
  -2  -7   6     2142.12     2356.73    132.16 o 
  -1  -7   6      241.77      250.31     18.48 o 
   0  -7   6      392.44      410.48     17.85 o 
   1  -7   6      690.45      709.95     25.01 o 
   2  -7   6     4633.27     4613.45    123.84 o 
   3  -7   6      148.16      168.24     13.48 o 
   4  -7   6     4068.18     3875.14    106.21 o 
   5  -7   6       64.46       35.67     24.38 o 
   6  -7   6      173.79      206.95     25.42 o 
   7  -7   6       82.20       79.29     24.16 o 
   8  -7   6       32.77       14.25     23.43 o 
   9  -7   6        2.54      -12.83     26.94 o 
  10  -7   6      149.03      185.11     45.50 o 
 -10  -6   6      142.11      153.08     43.17 o 
  -9  -6   6     1089.82     1156.90     71.74 o 
  -8  -6   6      668.95      703.68     37.40 o 
  -7  -6   6     2146.19     2199.99     78.50 o 
  -6  -6   6       35.33       21.55     14.72 o 
  -5  -6   6      129.57      129.86     15.73 o 
  -4  -6   6      944.18     1044.09     34.04 o 
  -3  -6   6     5228.11     5398.44    143.59 o 
  -2  -6   6       81.05      117.81     11.21 o 
  -1  -6   6     6109.49     6106.12    206.40 o 
   0  -6   6      223.62      244.75     13.60 o 
   1  -6   6     1182.98     1105.32     33.81 o 
   2  -6   6      457.90      406.36     17.79 o 
   3  -6   6       84.27      124.03     18.37 o 
   4  -6   6      663.07      611.98     43.26 o 
   5  -6   6      651.74      596.32     34.52 o 
   6  -6   6      621.75      601.44     37.34 o 
   7  -6   6      412.66      438.00     33.83 o 
   8  -6   6     1034.80     1044.65     53.23 o 
   9  -6   6      122.74      122.50     27.18 o 
  10  -6   6       11.36       12.29     28.17 o 
 -10  -5   6      719.09      851.33     70.98 o 
  -9  -5   6      222.32      182.58     37.76 o 
  -8  -5   6     1339.22     1516.79     50.30 o 
  -7  -5   6        2.09      -11.96     13.14 o 
  -6  -5   6     2334.88     2353.60     68.08 o 
  -5  -5   6     1273.74     1257.09     39.32 o 
  -4  -5   6     3308.43     3289.24     89.71 o 
  -3  -5   6        5.22       13.04      7.83 o 
  -2  -5   6      438.84      527.56     20.58 o 
  -1  -5   6     1352.61     1375.81     40.33 o 
   0  -5   6     4438.33     4952.39    131.51 o 
   1  -5   6       37.91       25.85     10.85 o 
   2  -5   6     2671.45     2662.56     73.10 o 
   3  -5   6     7286.79     7285.40    227.43 o 
   4  -5   6      574.02      507.72     24.78 o 
   5  -5   6      936.17      921.84     90.27 o 
   6  -5   6        2.61       -3.93     17.60 o 
   7  -5   6      348.58      346.50     30.33 o 
   8  -5   6      250.67      220.86     28.30 o 
   9  -5   6      430.79      455.13     40.06 o 
  10  -5   6       45.75      -12.48     24.95 o 
 -11  -4   6     1928.93     2358.60    140.51 o 
 -10  -4   6       68.19       26.44     27.88 o 
  -9  -4   6      820.55      932.71     48.76 o 
  -8  -4   6      855.90      423.10     42.07 o 
  -7  -4   6     1259.52     1260.12     49.70 o 
  -6  -4   6      623.54      596.83     24.72 o 
  -5  -4   6       58.27       60.71     10.66 o 
  -4  -4   6     2680.86     2716.47     74.87 o 
  -3  -4   6      422.03      289.96     14.59 o 
  -2  -4   6      107.37       85.86     13.61 o 
  -1  -4   6       72.14      108.81     15.98 o 
   0  -4   6      920.25      987.60     30.10 o 
   1  -4   6       67.12       75.09      8.03 o 
   2  -4   6      876.45     1040.06     37.18 o 
   3  -4   6        3.92        5.90      7.27 o 
   4  -4   6      627.06      495.36     19.74 o 
   5  -4   6      180.89      147.15     27.87 o 
   6  -4   6     1073.01     1029.99     89.98 o 
   7  -4   6       39.36       32.01     18.93 o 
   8  -4   6        5.12      -17.62     19.99 o 
   9  -4   6        0.22       11.24     22.23 o 
  10  -4   6        2.97        4.75     36.77 o 
  11  -4   6       24.56        0.71     35.58 o 
 -12  -3   6       62.84       23.80     47.42 o 
 -11  -3   6      602.46      785.46     69.99 o 
 -10  -3   6       90.43      103.15     27.61 o 
  -9  -3   6      124.89      105.76     25.93 o 
  -8  -3   6     1414.12     1498.62     62.01 o 
  -7  -3   6     1235.14     1227.23     40.90 o 
  -6  -3   6      580.88      507.41     22.62 o 
  -5  -3   6     1271.72     1258.42     59.93 o 
  -4  -3   6      708.32      768.33     38.53 o 
  -3  -3   6      790.52      789.65     25.57 o 
  -2  -3   6       17.14       20.82      6.85 o 
  -1  -3   6     3022.18     2971.18     80.32 o 
   0  -3   6     2056.05     2206.39     71.11 o 
   1  -3   6     1355.92     1046.29     32.60 o 
   2  -3   6        1.80        0.27      5.60 o 
   3  -3   6      353.77      385.18     29.85 o 
   4  -3   6       67.61       78.94     23.30 o 
   5  -3   6       79.91       67.85     16.00 o 
   6  -3   6      172.93      215.68     46.14 o 
   7  -3   6     1500.07     1499.76     62.99 o 
   8  -3   6       11.56       23.89     20.73 o 
   9  -3   6       45.94        6.35     22.39 o 
  10  -3   6       34.58       23.13     35.32 o 
  11  -3   6       16.14       12.89     27.37 o 
 -12  -2   6        6.94       17.05     45.32 o 
 -11  -2   6      322.35      348.34     52.66 o 
 -10  -2   6      167.17      146.83     28.10 o 
  -9  -2   6        1.24      -13.86     21.69 o 
  -8  -2   6       25.20       -4.40     41.69 o 
  -7  -2   6      130.96      114.33     19.72 o 
  -6  -2   6     3399.13     3510.59     98.31 o 
  -5  -2   6      203.51      201.58     13.21 o 
  -4  -2   6     3457.10     3462.91     93.58 o 
  -3  -2   6      225.75      243.31     12.43 o 
  -2  -2   6      589.38      641.61     35.04 o 
  -1  -2   6     1919.53     1896.12     52.40 o 
   0  -2   6     1653.00     1345.89     56.48 o 
   1  -2   6     1461.59     1371.88    117.88 o 
   2  -2   6     1632.35     1390.28     68.75 o 
   3  -2   6     5101.31     5290.96    178.68 o 
   4  -2   6     1012.59      931.04     40.11 o 
   5  -2   6     2341.27     2332.23     85.47 o 
   6  -2   6     2974.12     2806.33    102.24 o 
   7  -2   6     2105.62     1921.43     76.29 o 
   8  -2   6      306.04      278.43     28.24 o 
   9  -2   6      504.13      535.79     38.86 o 
  10  -2   6       90.11      102.50     26.71 o 
  11  -2   6      155.92      179.47     70.31 o 
 -12  -1   6      445.43      562.57     66.44 o 
 -11  -1   6     1350.12     1456.02     97.28 o 
 -10  -1   6       42.33       25.52     22.59 o 
  -9  -1   6     2577.08     2671.60     98.32 o 
  -8  -1   6        1.43        3.91     17.67 o 
  -7  -1   6       57.48       28.56     16.78 o 
  -6  -1   6       50.88       20.82     14.55 o 
  -5  -1   6      555.64      514.99     28.77 o 
  -4  -1   6      175.44      149.53     10.61 o 
  -3  -1   6     5229.48     4996.04    132.23 o 
  -2  -1   6      208.77      169.46     11.27 o 
  -1  -1   6    11180.83    11175.85    291.18 o 
   0  -1   6     5226.86     5198.63    136.91 o 
   1  -1   6      447.28      501.96     21.21 o 
   2  -1   6      260.09      305.63     13.18 o 
   3  -1   6     6180.74     6740.76    225.54 o 
   4  -1   6     3757.42     3505.29    121.90 o 
   5  -1   6       69.46       51.78     16.32 o 
   6  -1   6      200.30      227.89     22.74 o 
   7  -1   6        3.30      -12.49     16.73 o 
   8  -1   6     1756.38     1633.47     68.59 o 
   9  -1   6      547.41      497.47     37.85 o 
  10  -1   6       54.43       41.06     24.74 o 
  11  -1   6      103.72      195.76     44.34 o 
 -12   0   6      296.23      274.74     53.70 o 
 -11   0   6        5.88       -3.55     36.31 o 
 -10   0   6       64.32       57.64     22.37 o 
  -9   0   6        1.79       15.55     19.81 o 
  -8   0   6     3958.24     3845.64    180.95 o 
  -7   0   6      561.80      503.41     29.75 o 
  -6   0   6     5610.40     5412.38    266.65 o 
  -5   0   6     2574.87     2532.83     70.20 o 
  -4   0   6       29.87       47.38      6.77 o 
  -3   0   6      265.98      228.15     17.45 o 
  -2   0   6      953.07      860.63     26.20 o 
  -1   0   6     9725.34    10406.63    270.77 o 
   0   0   6     3073.21     2884.99     78.00 o 
   1   0   6     4847.13     4128.40    135.64 o 
   2   0   6     1807.43     1954.07     88.01 o 
   3   0   6     3320.53     3019.30    105.21 o 
   4   0   6       68.56       25.42     12.86 o 
   5   0   6      118.53      117.44     17.51 o 
   6   0   6     1907.25     1836.31     71.84 o 
   7   0   6     1923.52     1823.00     72.90 o 
   8   0   6        1.20       -6.53     19.03 o 
   9   0   6      630.80      657.35     55.07 o 
  10   0   6     1605.54     1596.51     71.48 o 
  11   0   6      116.42       78.23     30.64 o 
 -12   1   6      427.87      514.04     63.88 o 
 -11   1   6     3211.41     3380.64    185.37 o 
 -10   1   6        7.20       -1.04     20.06 o 
  -9   1   6      875.51      764.40     38.78 o 
  -8   1   6     1095.81     1036.03     45.32 o 
  -7   1   6      463.65      457.38     27.58 o 
  -6   1   6      194.74      196.15     19.20 o 
  -5   1   6      966.52      789.13     34.73 o 
  -4   1   6    13299.94    13399.77    431.57 o 
  -3   1   6     2590.75     2534.18     86.34 o 
  -2   1   6     9672.45     9386.02    301.60 o 
  -1   1   6      122.39      145.75     18.73 o 
   0   1   6      523.10      622.83     20.85 o 
   1   1   6      102.43       77.09     10.41 o 
   2   1   6     2475.08     2303.52     63.36 o 
   3   1   6     2721.15     3140.00     99.40 o 
   4   1   6     3457.45     3276.89    176.64 o 
   5   1   6     1485.01     1428.72     57.33 o 
   6   1   6     2916.06     2916.72    106.44 o 
   7   1   6      731.04      673.44     39.19 o 
   8   1   6      186.22      161.05     24.58 o 
   9   1   6       50.20       19.62     23.19 o 
  10   1   6      197.11      224.84     32.07 o 
  11   1   6       20.79       18.16     29.29 o 
 -12   2   6       26.28       10.24     42.82 o 
 -11   2   6      105.21       82.56     38.92 o 
 -10   2   6     1114.29     1132.39     51.00 o 
  -9   2   6     1112.90     1091.34     48.73 o 
  -8   2   6      231.06      164.13     21.22 o 
  -7   2   6     2291.49     2120.25     76.80 o 
  -6   2   6      628.10      512.77     28.11 o 
  -5   2   6     1351.47     1164.09     45.64 o 
  -4   2   6     3855.33     3737.84    213.09 o 
  -3   2   6      113.13       88.98     11.78 o 
  -2   2   6     4009.04     3924.91    130.23 o 
  -1   2   6     8260.13     7939.68    207.38 o 
   0   2   6      584.60      605.47     21.00 o 
   1   2   6     3166.47     2724.94     91.64 o 
   2   2   6     1510.21     1594.54     45.79 o 
   3   2   6      215.08      292.19     21.03 o 
   4   2   6       15.42        3.25     12.72 o 
   5   2   6     1100.23     1070.94     71.04 o 
   6   2   6      741.96      731.90     38.57 o 
   7   2   6       38.23       42.34     28.77 o 
   8   2   6      436.41      485.52     35.64 o 
   9   2   6      222.19      202.85     28.64 o 
  10   2   6      380.61      387.05     37.67 o 
  11   2   6       33.15       63.02     28.70 o 
 -12   3   6       23.48       -6.23     41.14 o 
 -11   3   6      160.46      190.08     45.44 o 
 -10   3   6        5.43       10.85     20.03 o 
  -9   3   6       11.45       11.61     22.40 o 
  -8   3   6       13.27       15.72     16.27 o 
  -7   3   6      308.83      312.08     23.83 o 
  -6   3   6     4579.24     4266.62    143.83 o 
  -5   3   6      437.50      404.87     53.94 o 
  -4   3   6    14993.73    15697.26    503.89 o 
  -3   3   6       10.08       -0.73      9.48 o 
  -2   3   6      858.90      799.30     46.25 o 
  -1   3   6      561.03      598.80     33.25 o 
   0   3   6     3220.28     3115.07    114.52 o 
   1   3   6      941.78     1200.67     48.76 o 
   2   3   6     3563.92     3389.88     92.13 o 
   3   3   6       86.24      150.82     19.23 o 
   4   3   6      996.33     1105.74     35.19 o 
   5   3   6      997.64     1070.25     85.21 o 
   6   3   6      377.40      450.42     31.78 o 
   7   3   6      538.35      530.98     35.77 o 
   8   3   6      240.90      187.78     39.74 o 
   9   3   6      106.14       90.69     28.10 o 
  10   3   6       15.26       -3.32     24.12 o 
  11   3   6      355.16      421.57     40.93 o 
 -11   4   6      587.46      692.26     66.56 o 
 -10   4   6        3.85        6.62     20.12 o 
  -9   4   6      815.38      816.36     40.29 o 
  -8   4   6      538.22      481.61     29.98 o 
  -7   4   6        9.25       20.59     15.12 o 
  -6   4   6      232.62      281.92     22.23 o 
  -5   4   6      146.05      127.69     16.70 o 
  -4   4   6      796.34      783.79     34.40 o 
  -3   4   6     5006.26     5060.98    168.70 o 
  -2   4   6      372.59      335.46     15.36 o 
  -1   4   6     4820.62     5190.57    160.31 o 
   0   4   6      170.14      122.54     10.44 o 
   1   4   6       24.31       10.46      6.24 o 
   2   4   6      116.55      119.47     10.65 o 
   3   4   6      236.69      256.64     16.58 o 
   4   4   6      181.19      156.09     15.55 o 
   5   4   6       30.37       28.88     16.72 o 
   6   4   6       39.66       36.13     18.86 o 
   7   4   6      194.51      206.55     25.59 o 
   8   4   6     1004.86      993.77     50.63 o 
   9   4   6       46.56       61.60     32.00 o 
  10   4   6      118.70      107.35     47.39 o 
 -11   5   6      104.25      142.43     45.21 o 
 -10   5   6      111.22      104.33     23.71 o 
  -9   5   6       21.25       18.03     19.64 o 
  -8   5   6       97.63      109.09     20.56 o 
  -7   5   6      967.57      926.61     47.13 o 
  -6   5   6     3155.88     3088.38    107.38 o 
  -5   5   6       10.00       -7.89     14.11 o 
  -4   5   6       74.16       53.94     16.93 o 
  -3   5   6      404.17      391.95     23.46 o 
  -2   5   6     1248.20     1210.69     62.58 o 
  -1   5   6     3481.44     3534.50    115.37 o 
   0   5   6       14.59       36.16      8.90 o 
   1   5   6      923.79      760.03     33.09 o 
   2   5   6      995.90      981.21     32.89 o 
   3   5   6      713.70      750.41     27.60 o 
   4   5   6      177.07      213.15     17.01 o 
   5   5   6       81.04       90.90     19.19 o 
   6   5   6      433.42      478.94     33.08 o 
   7   5   6       20.02       -2.30     20.27 o 
   8   5   6      137.98      124.96     25.19 o 
   9   5   6       14.86       -1.21     23.95 o 
  10   5   6       86.71       64.58     35.43 o 
 -11   6   6      419.26      470.99     60.28 o 
 -10   6   6       31.44       -2.70     21.80 o 
  -9   6   6      121.37      104.38     22.86 o 
  -8   6   6      134.19      120.69     21.79 o 
  -7   6   6      319.86      315.28     26.06 o 
  -6   6   6     2572.39     2604.69     92.81 o 
  -5   6   6      141.68      162.25     19.15 o 
  -4   6   6     2303.48     2144.01     76.71 o 
  -3   6   6      144.14      157.62     12.33 o 
  -2   6   6      282.68      239.41     14.57 o 
  -1   6   6      300.84      321.90     17.44 o 
   0   6   6     1003.08      982.20     33.31 o 
   1   6   6       43.07       45.39     10.33 o 
   2   6   6      219.86      200.22     19.87 o 
   3   6   6      135.11      134.21     14.36 o 
   4   6   6      331.32      336.16     20.16 o 
   5   6   6     1074.95     1075.81     49.56 o 
   6   6   6      136.68      151.11     23.19 o 
   7   6   6        3.41       31.14     21.14 o 
   8   6   6        1.29      -16.23     22.95 o 
   9   6   6      810.60      869.31     70.81 o 
  10   6   6       21.48       95.94     40.20 o 
 -10   7   6       29.43       33.82     24.57 o 
  -9   7   6      934.83      911.62     70.28 o 
  -8   7   6       29.40       -0.45     19.28 o 
  -7   7   6      265.22      312.83     28.63 o 
  -6   7   6      271.65      275.24     24.79 o 
  -5   7   6      820.93      886.34     40.60 o 
  -4   7   6       51.03       36.53     15.27 o 
  -3   7   6     4121.34     4067.60    136.55 o 
  -2   7   6     1302.03     1197.24     40.31 o 
  -1   7   6      553.05      526.75     23.23 o 
   0   7   6     4158.74     4015.90    118.89 o 
   1   7   6       92.89      115.41     20.36 o 
   2   7   6     2145.82     2320.50     67.63 o 
   3   7   6     3613.37     3826.58    106.20 o 
   4   7   6     1648.38     1679.64     52.81 o 
   5   7   6       86.33      107.30     21.32 o 
   6   7   6      760.02      759.88     41.71 o 
   7   7   6        2.68       -4.77     32.12 o 
   8   7   6      531.83      549.36     57.14 o 
   9   7   6       26.73      -18.79     36.89 o 
 -10   8   6       86.48       37.00     43.11 o 
  -9   8   6       48.33       -7.48     26.21 o 
  -8   8   6      334.85      379.15     31.46 o 
  -7   8   6       21.94       18.94     19.15 o 
  -6   8   6      313.39      324.78     26.77 o 
  -5   8   6       42.89       36.57     23.30 o 
  -4   8   6     1503.25     1455.95     57.49 o 
  -3   8   6     1013.39     1024.14    105.34 o 
  -2   8   6     1140.24     1097.13     36.94 o 
  -1   8   6       34.15       57.79     12.42 o 
   0   8   6     6472.08     5886.55    259.65 o 
   1   8   6     4300.45     4020.07    110.81 o 
   2   8   6      118.71      119.27     15.46 o 
   3   8   6       21.74       11.56     12.87 o 
   4   8   6       27.84        1.87     17.53 o 
   5   8   6      502.63      500.72     48.00 o 
   6   8   6       92.63       93.79     33.51 o 
   7   8   6      399.22      433.81     50.44 o 
   8   8   6      125.09      154.77     44.63 o 
   9   8   6      896.62     1008.48     77.85 o 
  -9   9   6      232.92      236.45     30.05 o 
  -8   9   6      224.78      188.30     26.77 o 
  -7   9   6      372.27      412.47     31.72 o 
  -6   9   6      277.81      286.36     26.76 o 
  -5   9   6     1405.03     1393.77     57.57 o 
  -4   9   6     2263.56     2163.54     92.57 o 
  -3   9   6     1341.22     1336.50     87.24 o 
  -2   9   6     1641.28     1573.82     49.43 o 
  -1   9   6      225.91      253.20     18.66 o 
   1   9   6      385.53      389.34     26.88 o 
   2   9   6       95.41      107.12     28.95 o 
   3   9   6      506.48      578.31     34.50 o 
   4   9   6     4167.04     3979.91    134.12 o 
   5   9   6      162.23      191.30     37.35 o 
   6   9   6     2024.42     2095.27    117.53 o 
   7   9   6      553.24      532.60     56.67 o 
   8   9   6      176.02      166.52     41.95 o 
  -9  10   6      199.64      229.84     31.96 o 
  -8  10   6      576.24      642.70     72.23 o 
  -7  10   6      484.37      509.06     39.59 o 
  -6  10   6      777.79      748.00     40.89 o 
  -5  10   6        7.15      -18.19     18.19 o 
  -4  10   6      175.29      145.59     21.12 o 
  -3  10   6       83.36       60.80     22.92 o 
  -2  10   6        8.41        5.47     20.25 o 
  -1  10   6     1071.83     1126.07     47.94 o 
   0  10   6      180.83      107.06     26.76 o 
   1  10   6      647.72      634.81     35.21 o 
   2  10   6     1594.94     1721.45     66.37 o 
   3  10   6       55.48       55.73     29.47 o 
   4  10   6      469.55      467.17     33.43 o 
   5  10   6      103.05       52.48     33.28 o 
   6  10   6       66.83       33.40     34.33 o 
   7  10   6      267.74      407.45     52.89 o 
   8  10   6       18.91      -13.38     38.34 o 
  -8  11   6       46.29       93.73     33.22 o 
  -7  11   6      671.65      695.69     53.41 o 
  -6  11   6      272.46      325.82     39.45 o 
  -5  11   6       68.40       84.66     28.80 o 
  -4  11   6     1146.61     1068.46     65.34 o 
  -3  11   6       25.29       49.11     24.44 o 
  -2  11   6     1196.42     1150.56     67.08 o 
  -1  11   6      451.06      503.98     51.72 o 
   0  11   6        8.89       -3.44     19.38 o 
   1  11   6      326.38      274.72     27.27 o 
   2  11   6      867.96      869.28     44.46 o 
   3  11   6      569.95      723.29     42.13 o 
   4  11   6      252.10      295.57     50.53 o 
   5  11   6      497.39      525.74     55.22 o 
   6  11   6       67.22       46.26     39.91 o 
   7  11   6        6.98        7.68     38.23 o 
  -7  12   6       57.86       66.27     33.22 o 
  -6  12   6       92.82      115.26     32.70 o 
  -5  12   6        6.29      -25.19     25.19 o 
  -4  12   6       17.55       -7.56     26.53 o 
  -3  12   6      914.50      889.15     59.06 o 
  -1  12   6      905.34      777.20     54.46 o 
   0  12   6        4.20       -2.00     21.86 o 
   1  12   6      397.61      444.54     34.64 o 
   2  12   6      307.53      327.42     32.29 o 
   3  12   6        1.69       12.57     23.92 o 
   4  12   6      120.43      146.75     28.00 o 
   5  12   6       59.82       82.74     43.29 o 
   6  12   6      335.40      312.91     55.16 o 
  -6  13   6       69.46       36.31     32.81 o 
  -5  13   6       98.46       54.58     31.77 o 
  -4  13   6       15.36       -4.89     27.81 o 
  -2  13   6       40.09       10.71     27.58 o 
  -1  13   6       57.19       71.39     31.07 o 
   0  13   6        9.52      -13.60     24.09 o 
   1  13   6      736.81      806.30     46.94 o 
   2  13   6       25.98       -8.00     25.13 o 
   3  13   6       13.93        7.28     35.72 o 
   4  13   6       22.02       23.57     29.50 o 
  -4  14   6      359.84      370.74     44.98 o 
  -3  14   6        2.60      -20.36     30.49 o 
  -2  14   6      504.13      442.83     47.88 o 
  -1  14   6      407.68      335.71     44.16 o 
   0  14   6       15.00        3.55     32.35 o 
   1  14   6       30.94       13.53     26.97 o 
   2  14   6      139.16      176.96     71.22 o 
   3  14   6      135.36       78.94     29.80 o 
  -3 -15   7      208.79      205.41     31.69 o 
  -2 -15   7      481.41      542.41     40.22 o 
  -1 -15   7       63.59       75.36     27.23 o 
   0 -15   7      143.50      158.95     29.89 o 
   1 -15   7        1.97        9.22     24.59 o 
   2 -15   7       50.00        0.87     26.92 o 
  -5 -14   7        0.96       -7.63     23.77 o 
  -4 -14   7       60.21       64.54     24.58 o 
  -3 -14   7      598.52      608.11     39.44 o 
  -2 -14   7     1031.60      961.12     68.19 o 
  -1 -14   7        8.51       31.61     24.08 o 
   0 -14   7     1439.55     1405.72     60.78 o 
   1 -14   7       18.09       47.89     23.85 o 
   2 -14   7      128.72      186.86     29.32 o 
   3 -14   7       45.73       40.36     25.61 o 
   4 -14   7      384.57      429.21     61.27 o 
  -6 -13   7       72.11       61.12     25.06 o 
  -5 -13   7     1360.59     1252.42     56.83 o 
  -4 -13   7       26.65       16.11     24.61 o 
  -3 -13   7      242.84      251.18     48.73 o 
  -2 -13   7       28.52       38.98     21.71 o 
  -1 -13   7       33.45       35.49     20.91 o 
   0 -13   7       67.61       40.04     32.23 o 
   1 -13   7     5202.95     5029.13    167.30 o 
   2 -13   7        6.96       12.43     22.41 o 
   3 -13   7     2176.70     2200.66    104.64 o 
   4 -13   7      200.18      138.01     43.23 o 
   5 -13   7      374.41      401.69     55.80 o 
   6 -13   7       23.38       16.52     45.56 o 
  -7 -12   7        1.90        7.26     23.75 o 
  -6 -12   7      105.51       77.88     23.22 o 
  -5 -12   7      173.55      186.34     25.41 o 
  -4 -12   7     1950.91     1816.30     84.83 o 
  -3 -12   7       11.50       13.01     19.07 o 
  -2 -12   7     1755.14     1755.28     67.93 o 
  -1 -12   7      204.36      262.35     26.27 o 
   0 -12   7     5540.31     5342.94    175.38 o 
   1 -12   7     1005.60      970.75     52.16 o 
   2 -12   7      221.30      243.87     26.62 o 
   3 -12   7       52.61       33.36     31.45 o 
   4 -12   7     2013.43     1927.18    110.02 o 
   5 -12   7      888.54      762.54     69.00 o 
   6 -12   7     1635.34     1603.39    103.74 o 
   7 -12   7      112.49      116.95     56.79 o 
  -8 -11   7        3.73      -23.12     23.12 o 
  -7 -11   7      927.69      823.37     43.73 o 
  -6 -11   7        0.59      -11.27     19.69 o 
  -5 -11   7      550.57      477.58     49.89 o 
  -4 -11   7       52.20       53.66     19.61 o 
  -3 -11   7      313.22      345.26     27.56 o 
  -2 -11   7      286.71      338.74     26.83 o 
  -1 -11   7     4508.49     4328.94    143.53 o 
   0 -11   7     1911.74     1768.84     66.48 o 
   1 -11   7       57.94       51.97     18.53 o 
   2 -11   7      192.39      234.06     24.22 o 
   3 -11   7     1458.86     1447.11     57.87 o 
   4 -11   7      169.80      114.91     37.64 o 
   5 -11   7       25.73       19.61     36.07 o 
   6 -11   7       51.95       48.52     40.79 o 
   7 -11   7     1267.08     1334.94     96.70 o 
   8 -11   7      986.42     1227.54     96.87 o 
  -9 -10   7       39.41      -19.26     30.43 o 
  -8 -10   7      515.45      580.50     77.82 o 
  -7 -10   7       23.25       -0.40     20.44 o 
  -6 -10   7      366.80      346.73     28.38 o 
  -5 -10   7       17.78       -1.68     20.01 o 
  -4 -10   7     2506.95     2434.49     86.35 o 
  -3 -10   7      628.06      634.53     34.01 o 
  -2 -10   7      730.99      849.15     39.19 o 
  -1 -10   7      127.21      143.60     24.29 o 
   0 -10   7     1110.58     1087.63     45.30 o 
   1 -10   7      224.16      262.82     22.79 o 
   2 -10   7      141.96      147.00     19.93 o 
   3 -10   7     2502.11     2371.92     83.51 o 
   4 -10   7      615.90      602.65     52.13 o 
   5 -10   7      689.08      596.89     55.22 o 
   7 -10   7        5.71      -14.78     38.81 o 
   8 -10   7        3.82      -30.49     42.59 o 
  -9  -9   7       89.16       54.69     30.31 o 
  -8  -9   7      210.05      222.56     27.48 o 
  -7  -9   7      315.02      322.72     51.61 o 
  -6  -9   7      288.35      324.45     37.96 o 
  -5  -9   7     1498.29     1499.18     58.31 o 
  -4  -9   7     2056.32     2081.15     75.04 o 
  -3  -9   7      300.67      278.08     30.72 o 
  -2  -9   7     1699.65     1524.10     59.20 o 
  -1  -9   7     1329.01     1288.07     49.91 o 
   0  -9   7     3119.74     3286.49    140.42 o 
   1  -9   7      580.65      604.24     30.38 o 
   2  -9   7     1340.89     1272.53     49.41 o 
   3  -9   7       17.20       -4.20     14.69 o 
   4  -9   7     1899.12     1751.93     97.40 o 
   5  -9   7       18.00       13.96     30.95 o 
   6  -9   7     2161.02     1985.43    221.21 o 
   7  -9   7       67.59       65.39     27.53 o 
   8  -9   7      234.57      261.08     47.86 o 
   9  -9   7      421.92      366.79     40.28 o 
 -10  -8   7        7.81        5.00     33.40 o 
  -9  -8   7        8.84       -3.61     28.22 o 
  -8  -8   7       26.89       38.11     21.46 o 
  -7  -8   7      364.79      333.09     73.46 o 
  -6  -8   7     1654.87     1550.73     59.62 o 
  -5  -8   7       26.07       35.63     15.75 o 
  -4  -8   7      462.57      489.29     27.80 o 
  -3  -8   7      167.07      192.76     18.77 o 
  -2  -8   7     1011.79     1011.55     42.33 o 
  -1  -8   7     1686.64     1704.32     61.16 o 
   0  -8   7     1772.15     1740.05     62.08 o 
   1  -8   7     6858.13     6829.42    244.40 o 
   2  -8   7      393.55      401.95     23.53 o 
   3  -8   7      565.46      510.43     22.55 o 
   4  -8   7        7.45       -0.91     16.91 o 
   5  -8   7      147.58      115.96     50.12 o 
   6  -8   7      207.82      195.63     30.89 o 
   7  -8   7      220.99      248.01     31.79 o 
   8  -8   7      450.26      520.56     58.82 o 
   9  -8   7      228.09      273.56     35.89 o 
 -10  -7   7      720.78      746.83     65.05 o 
  -9  -7   7      161.90      109.38     31.83 o 
  -8  -7   7      279.76      243.59     26.30 o 
  -7  -7   7      292.23      297.35     24.57 o 
  -6  -7   7      119.93      127.10     18.70 o 
  -5  -7   7     2337.30     2365.99    146.15 o 
  -4  -7   7     4468.69     4683.55    151.38 o 
  -3  -7   7      376.16      369.76     22.72 o 
  -2  -7   7     2310.59     2366.36     79.94 o 
  -1  -7   7     1019.29      955.46     37.95 o 
   0  -7   7      804.38      815.37     27.76 o 
   1  -7   7      226.85      190.90     13.28 o 
   2  -7   7       55.01       40.88     10.15 o 
   3  -7   7     6830.43     6445.26    171.35 o 
   4  -7   7     2324.13     2156.17     80.68 o 
   5  -7   7     1797.67     1730.96     76.68 o 
   6  -7   7      302.29      264.08     28.83 o 
   7  -7   7      228.80      160.04     26.72 o 
   8  -7   7       25.41       27.73     24.46 o 
   9  -7   7      625.34      705.60     99.64 o 
  10  -7   7       21.80       65.31     31.83 o 
 -10  -6   7       86.93       96.52     40.26 o 
  -9  -6   7     1132.07     1159.52     73.72 o 
  -8  -6   7      117.96       71.16     26.82 o 
  -7  -6   7     1559.09     1569.07     97.22 o 
  -6  -6   7      519.14      488.44     37.06 o 
  -5  -6   7      321.78      295.88     21.25 o 
  -4  -6   7       75.98       67.90     11.30 o 
  -3  -6   7      382.93      344.60     18.19 o 
  -2  -6   7     4129.03     4177.84    113.11 o 
  -1  -6   7     6119.08     6347.51    168.30 o 
   0  -6   7     1134.92     1039.34     32.87 o 
   1  -6   7      964.82      917.25     29.84 o 
   2  -6   7       66.63       84.20     16.73 o 
   3  -6   7      159.83      169.31     30.24 o 
   4  -6   7      421.17      427.47     38.98 o 
   5  -6   7       28.56        1.06     17.78 o 
   6  -6   7     2933.09     3051.88    129.49 o 
   7  -6   7       35.31       53.13     22.83 o 
   8  -6   7      819.71      823.44     47.00 o 
   9  -6   7       30.73        9.75     24.24 o 
  10  -6   7        2.27       22.89     27.72 o 
 -10  -5   7       14.34      -14.14     41.25 o 
  -9  -5   7        1.69        8.38     30.84 o 
  -8  -5   7       51.28       34.85     20.67 o 
  -7  -5   7      245.48      232.37     18.42 o 
  -6  -5   7     5009.59     4963.08    134.78 o 
  -5  -5   7     4410.57     4359.00    118.07 o 
  -4  -5   7     2267.98     2238.03     63.35 o 
  -3  -5   7     1230.84     1265.72     38.65 o 
  -2  -5   7       15.72       11.81      8.16 o 
  -1  -5   7      502.46      420.36     26.98 o 
   0  -5   7      545.18      702.48     24.20 o 
   1  -5   7     5882.66     5803.80    158.41 o 
   2  -5   7       24.94       34.00      8.85 o 
   3  -5   7     3797.38     3475.84     94.79 o 
   4  -5   7        1.39       25.05     14.83 o 
   5  -5   7     1151.71     1153.94     51.14 o 
   6  -5   7        0.07       16.22     19.49 o 
   7  -5   7     1934.99     1983.77    113.31 o 
   8  -5   7       18.19        7.99     33.40 o 
   9  -5   7     3779.40     3983.85    146.60 o 
  10  -5   7      206.04      187.97     40.79 o 
 -10  -4   7      308.11      349.55     54.49 o 
  -9  -4   7      589.00      666.11     42.87 o 
  -8  -4   7     2634.50     2685.30    132.71 o 
  -7  -4   7        3.37      -12.65     12.65 o 
  -6  -4   7       46.64       35.87     11.90 o 
  -5  -4   7      600.15      599.72     23.75 o 
  -4  -4   7     4125.88     4022.45    108.66 o 
  -3  -4   7     1721.45     1738.38     49.88 o 
  -2  -4   7    12327.84    12637.98    329.62 o 
  -1  -4   7     1842.12     1864.72     52.98 o 
   0  -4   7     2881.23     2916.99     79.53 o 
   1  -4   7      552.29      584.99     37.21 o 
   2  -4   7      350.49      347.94     15.78 o 
   3  -4   7      361.94      357.38     16.69 o 
   4  -4   7     6549.79     6267.39    212.74 o 
   5  -4   7      139.02      101.25     19.17 o 
   6  -4   7     6597.39     6249.26    213.80 o 
   7  -4   7       42.79       24.18     19.48 o 
   8  -4   7        9.90        3.78     22.81 o 
   9  -4   7        5.16        6.60     43.32 o 
  10  -4   7      319.51      324.75     36.51 o 
 -11  -3   7      149.09       88.44     45.21 o 
 -10  -3   7       56.81       35.61     27.41 o 
  -9  -3   7      490.07      511.39     38.05 o 
  -8  -3   7      319.82      339.41     69.41 o 
  -7  -3   7     3846.50     4207.58    144.02 o 
  -6  -3   7      400.87      326.48     18.88 o 
  -5  -3   7     2463.64     2306.92     77.34 o 
  -4  -3   7      662.17      662.56     27.46 o 
  -3  -3   7       14.50        6.56      6.42 o 
  -2  -3   7       24.33       18.44      6.60 o 
  -1  -3   7    11111.47    11007.23    339.58 o 
   0  -3   7      613.16      589.09     34.62 o 
   1  -3   7    17525.38    17206.48    639.41 o 
   2  -3   7      218.80      210.19     11.87 o 
   3  -3   7     4444.76     4213.03    186.51 o 
   4  -3   7      347.45      437.93     27.13 o 
   5  -3   7      684.20      709.44     49.43 o 
   6  -3   7      549.57      622.45     36.01 o 
   7  -3   7       81.06      114.48     22.33 o 
   8  -3   7       35.74       58.86     23.75 o 
   9  -3   7     1029.44      973.72     52.49 o 
  10  -3   7      294.88      316.66     35.34 o 
  11  -3   7       26.78      -24.00     27.29 o 
 -12  -2   7      393.59      389.01     59.40 o 
 -11  -2   7       18.40      -14.72     38.92 o 
 -10  -2   7     1110.83     1190.11     56.69 o 
  -9  -2   7        1.87       21.54     22.52 o 
  -8  -2   7       12.00       17.44     20.36 o 
  -7  -2   7      170.87      202.82     25.57 o 
  -6  -2   7     1895.15     1950.27     72.20 o 
  -5  -2   7       56.53       52.19      9.62 o 
  -4  -2   7    32198.46    33926.04    877.40 o 
  -3  -2   7     2826.54     2917.63     79.45 o 
  -2  -2   7     5214.68     4805.11    127.26 o 
  -1  -2   7      127.33      160.16     10.02 o 
   0  -2   7      191.85      175.29     10.65 o 
   1  -2   7     1805.69     1734.75     49.35 o 
   2  -2   7     3033.20     2989.09     81.54 o 
   3  -2   7      735.03      599.15     33.67 o 
   4  -2   7     4213.49     4299.42    148.41 o 
   5  -2   7     2754.14     2680.58     97.33 o 
   6  -2   7      954.08      882.24     53.30 o 
   7  -2   7     1285.90     1226.10     55.82 o 
   8  -2   7      128.29      188.92     40.93 o 
   9  -2   7     1500.88     1474.62     75.06 o 
  10  -2   7      246.94      239.22     33.45 o 
  11  -2   7       54.24       40.37     28.61 o 
 -12  -1   7       66.35       39.56     44.22 o 
 -11  -1   7        7.79      -11.17     38.75 o 
 -10  -1   7       29.27       -0.94     23.30 o 
  -9  -1   7     1319.69     1331.89    108.71 o 
  -8  -1   7      561.79      579.66     34.85 o 
  -7  -1   7     3687.39     3781.77    130.39 o 
  -6  -1   7      272.50      260.11     22.74 o 
  -5  -1   7      151.03      162.81     11.70 o 
  -4  -1   7     4281.58     4388.34    117.87 o 
  -3  -1   7       62.64       48.01      7.08 o 
  -2  -1   7     3628.07     3484.02     95.15 o 
  -1  -1   7     7998.93     7782.80    204.64 o 
   0  -1   7     4068.43     3654.73     98.08 o 
   1  -1   7     3544.54     3565.92    138.38 o 
   2  -1   7      669.53      626.97     21.71 o 
   3  -1   7      436.44      513.76     35.72 o 
   4  -1   7     1005.02     1003.73     43.47 o 
   5  -1   7       22.83       -8.47     14.39 o 
   6  -1   7     1729.83     1705.63     68.54 o 
   7  -1   7       35.68       29.39     19.51 o 
   8  -1   7      111.61      125.09     24.83 o 
   9  -1   7      106.02      119.51     26.55 o 
  10  -1   7        0.63      -24.22     25.61 o 
  11  -1   7       52.17       26.94     28.05 o 
 -12   0   7      532.49      548.95     64.18 o 
 -11   0   7        6.17       -5.47     38.52 o 
 -10   0   7      367.19      315.58     31.04 o 
  -9   0   7       52.40       53.20     21.19 o 
  -8   0   7      443.18      424.98     57.60 o 
  -7   0   7      479.51      455.65     29.54 o 
  -6   0   7     5201.16     5155.60    171.63 o 
  -5   0   7     3314.14     3256.96    111.19 o 
  -4   0   7     2272.70     2223.67     78.62 o 
  -3   0   7     4621.32     4636.27    153.73 o 
  -2   0   7      292.76      298.28     13.48 o 
  -1   0   7     4902.46     5305.03    140.24 o 
   0   0   7     2304.17     2609.71     71.44 o 
   1   0   7     7009.22     6094.26    411.87 o 
   2   0   7     3465.29     3573.73    213.40 o 
   3   0   7     2240.77     1997.67     73.62 o 
   4   0   7      809.44      779.22     36.95 o 
   5   0   7      192.86      160.19     22.08 o 
   6   0   7     1731.33     1637.52     66.63 o 
   7   0   7     1055.45      970.10     47.75 o 
   8   0   7        9.97        1.46     20.74 o 
   9   0   7      645.10      647.04     43.23 o 
  10   0   7      533.21      551.63     42.85 o 
  11   0   7        8.75      -13.64     27.40 o 
 -12   1   7      206.72      280.44     52.66 o 
 -11   1   7       10.85      -29.03     35.26 o 
 -10   1   7       92.67      128.16     24.68 o 
  -9   1   7      270.85      264.03     38.69 o 
  -8   1   7        4.64        0.17     16.75 o 
  -7   1   7     1056.48      933.22     42.15 o 
  -6   1   7       11.82      -11.99     13.73 o 
  -5   1   7      241.29      235.63     19.77 o 
  -4   1   7     3742.99     3492.16    118.46 o 
  -3   1   7       60.15       95.02     13.32 o 
  -2   1   7    12483.03    12377.60    397.27 o 
  -1   1   7     3085.60     2773.92     89.48 o 
   0   1   7       65.16       68.60     12.03 o 
   1   1   7     1035.09      905.73     44.10 o 
   2   1   7     3955.70     3776.65    101.93 o 
   3   1   7     1003.27      936.00     29.75 o 
   4   1   7     5791.09     5403.64    298.33 o 
   5   1   7      835.47      805.67     39.78 o 
   6   1   7     1291.35     1241.84     61.50 o 
   7   1   7       25.74       30.28     28.28 o 
   8   1   7      178.68      184.69     27.21 o 
   9   1   7      227.46      247.51     30.88 o 
  10   1   7      290.36      314.45     37.11 o 
  11   1   7      526.56      555.67     45.78 o 
 -12   2   7       12.80       26.65     42.94 o 
 -11   2   7      193.06      212.37     45.27 o 
 -10   2   7       10.69       27.43     32.32 o 
  -9   2   7      542.74      561.97     34.20 o 
  -8   2   7       41.80       25.53     19.93 o 
  -7   2   7     1284.93     1101.42     46.82 o 
  -6   2   7       38.78        9.06     14.18 o 
  -5   2   7     1881.85     1685.31     71.51 o 
  -4   2   7    15630.10    15649.60    885.01 o 
  -3   2   7     7499.27     7411.35    342.58 o 
  -2   2   7      579.25      490.33     40.91 o 
  -1   2   7     9724.78     9435.01    304.98 o 
   0   2   7     4386.54     4027.96    207.03 o 
   1   2   7     2404.82     2058.36     57.97 o 
   2   2   7      253.90      280.39     14.33 o 
   3   2   7      385.51      405.63     22.91 o 
   4   2   7     3207.22     3270.18    116.20 o 
   5   2   7      594.09      594.42     34.67 o 
   6   2   7      480.72      465.04     32.48 o 
   7   2   7     2026.96     1953.11     78.59 o 
   8   2   7       31.54       17.39     21.96 o 
   9   2   7        1.96        4.24     25.57 o 
  10   2   7       48.77       51.04     28.73 o 
 -11   3   7        1.07       52.19     37.41 o 
 -10   3   7      187.03      222.40     41.19 o 
  -9   3   7       16.67        9.83     19.00 o 
  -8   3   7      145.33      138.96     21.33 o 
  -7   3   7     1507.22     1521.48     59.68 o 
  -6   3   7     7839.61     7337.36    241.61 o 
  -5   3   7      431.27      429.00     26.23 o 
  -4   3   7     3757.79     3746.72    126.81 o 
  -3   3   7     1787.06     1727.51     62.79 o 
  -2   3   7      892.93      842.09     42.33 o 
  -1   3   7     2099.26     2070.81     58.29 o 
   0   3   7     2796.07     2850.89     78.58 o 
   1   3   7     6412.42     5918.18    204.64 o 
   2   3   7     1587.27     1447.96     43.36 o 
   3   3   7     4364.17     4417.60    119.42 o 
   4   3   7       19.89       15.74     15.56 o 
   5   3   7       83.31       96.83     22.17 o 
   6   3   7        0.00      -17.49     17.49 o 
   7   3   7      137.06      197.64     26.64 o 
   8   3   7      108.13       85.36     26.72 o 
   9   3   7      777.02      866.06     49.68 o 
  10   3   7       20.22       12.47     31.10 o 
 -11   4   7      210.73      295.39     51.08 o 
 -10   4   7      572.04      614.38     37.94 o 
  -9   4   7     1464.08     1486.41     61.16 o 
  -8   4   7      878.49      873.65     59.00 o 
  -7   4   7      536.60      530.24     36.68 o 
  -6   4   7      806.05      783.18     37.52 o 
  -5   4   7      718.20      736.35     34.90 o 
  -4   4   7     5055.93     4858.73    161.80 o 
  -3   4   7     1571.21     1582.74     58.44 o 
  -2   4   7    10567.76    10409.55    271.75 o 
  -1   4   7      501.56      467.18     24.46 o 
   0   4   7     5042.93     5211.11    139.34 o 
   1   4   7      390.36      447.57     27.48 o 
   2   4   7     1060.25      964.24     32.35 o 
   3   4   7      549.67      622.09     33.72 o 
   4   4   7     6626.76     6811.08    231.09 o 
   5   4   7       44.50       41.41     19.08 o 
   6   4   7     4937.85     5060.48    177.48 o 
   7   4   7     1511.33     1376.12     73.66 o 
   8   4   7      134.26      120.61     25.98 o 
   9   4   7        0.15       -9.79     23.49 o 
  10   4   7      244.53      285.56     39.59 o 
 -11   5   7      193.85      169.78     47.88 o 
 -10   5   7      288.70      272.73     29.84 o 
  -9   5   7      746.05      713.89     40.44 o 
  -8   5   7     1060.47      996.29     45.97 o 
  -7   5   7      879.15      824.77     58.65 o 
  -6   5   7      830.15      818.59     49.19 o 
  -5   5   7     1159.34     1050.10     44.59 o 
  -4   5   7      631.85      644.41     32.45 o 
  -3   5   7        0.93        1.04     11.66 o 
  -2   5   7      197.59      174.45     14.07 o 
  -1   5   7    10039.48    10113.49    290.84 o 
   0   5   7     1400.24     1296.19     40.48 o 
   1   5   7     6008.38     5656.36    186.30 o 
   2   5   7      209.54      213.54     15.12 o 
   3   5   7      764.97      811.34     30.37 o 
   4   5   7        8.17       -1.89     16.70 o 
   5   5   7      817.52      885.30     44.51 o 
   6   5   7       32.33       41.38     22.11 o 
   7   5   7     1739.48     1800.17     75.26 o 
   8   5   7        4.20        9.97     23.55 o 
   9   5   7     1505.13     1398.65     66.32 o 
  10   5   7       37.05       31.77     28.58 o 
 -11   6   7      122.09      120.55     47.83 o 
 -10   6   7     1057.44     1098.13     52.48 o 
  -9   6   7       24.84       34.73     35.26 o 
  -8   6   7       53.78       31.75     25.63 o 
  -7   6   7      312.52      261.53     25.11 o 
  -6   6   7     1133.56     1186.06     50.30 o 
  -5   6   7      575.52      641.48     35.52 o 
  -4   6   7     9408.64     9594.23    311.08 o 
  -3   6   7       52.76       54.54     14.83 o 
  -2   6   7     4037.83     4166.17    122.60 o 
  -1   6   7       98.83       83.13     14.77 o 
   0   6   7        7.45       -4.85      9.70 o 
   1   6   7     1656.21     1616.88     69.38 o 
   2   6   7    10339.68    10121.54    267.30 o 
   3   6   7      368.94      351.46     20.74 o 
   4   6   7     1796.35     1891.11     74.46 o 
   5   6   7     1078.82     1039.00     49.53 o 
   6   6   7     1121.40     1092.91     53.17 o 
   7   6   7       61.55       60.23     23.97 o 
   8   6   7        2.43       -5.95     24.08 o 
   9   6   7       67.73       28.55     25.37 o 
 -10   7   7       10.96       -9.56     23.30 o 
  -9   7   7     1172.40     1274.58     57.23 o 
  -8   7   7      596.42      604.54     37.27 o 
  -7   7   7     4051.46     4198.98    145.27 o 
  -6   7   7       10.49       -9.00     16.88 o 
  -5   7   7      743.65      733.66     37.32 o 
  -4   7   7       96.57       71.48     17.29 o 
  -3   7   7     2781.14     2719.68     95.60 o 
  -2   7   7      361.50      319.93     33.57 o 
  -1   7   7     6675.98     6808.20    181.67 o 
   0   7   7      148.68      143.40     14.78 o 
   1   7   7      920.29      849.42     39.05 o 
   2   7   7        8.66        0.32     16.96 o 
   3   7   7      516.25      560.23     26.87 o 
   4   7   7      253.44      313.06     33.25 o 
   5   7   7     1769.70     1733.51     72.27 o 
   6   7   7     1136.67     1205.32     56.91 o 
   7   7   7      365.76      433.69     52.07 o 
   8   7   7       36.00       21.53     37.06 o 
   9   7   7       58.93       94.02     41.54 o 
 -10   8   7      146.17      140.45     49.46 o 
  -9   8   7        8.92       -2.13     49.63 o 
  -8   8   7      677.87      690.88     45.12 o 
  -7   8   7      738.17      709.50     39.81 o 
  -6   8   7     1728.43     1950.61     75.27 o 
  -5   8   7       48.62       64.76     18.91 o 
  -4   8   7     3615.16     3545.34    122.76 o 
  -3   8   7       70.97       47.98     15.77 o 
  -2   8   7      590.29      554.07     49.80 o 
  -1   8   7      737.23      690.49     33.03 o 
   0   8   7     2749.67     2706.11     78.18 o 
   1   8   7     1324.77     1176.65     66.64 o 
   2   8   7      959.50      972.67     36.58 o 
   3   8   7     2458.20     2331.60    125.11 o 
   4   8   7       62.65       69.06     29.56 o 
   5   8   7      384.35      350.03     46.31 o 
   6   8   7      162.80      255.60     43.00 o 
   7   8   7      117.68      148.89     40.73 o 
   8   8   7       84.43      125.62     42.42 o 
  -9   9   7      407.06      516.99     65.89 o 
  -8   9   7       65.71       -2.80     22.46 o 
  -7   9   7      266.13      275.77     28.92 o 
  -6   9   7      279.08      260.70     27.07 o 
  -5   9   7      296.83      317.79     27.28 o 
  -4   9   7     1161.10     1154.92     50.36 o 
  -3   9   7      512.85      498.91     60.68 o 
  -2   9   7      539.37      530.90     31.27 o 
  -1   9   7     2372.26     2417.47     71.84 o 
   0   9   7     1447.83     1456.67     47.78 o 
   1   9   7      898.38      888.16     64.64 o 
   2   9   7      102.13      119.90     21.37 o 
   3   9   7       21.64       22.09     18.81 o 
   4   9   7      227.82      273.23     43.00 o 
   5   9   7       14.65       33.16     34.62 o 
   6   9   7        8.80       11.17     34.62 o 
   7   9   7      162.17      171.58     41.95 o 
   8   9   7       50.75       -0.87     38.34 o 
  -9  10   7      500.33      556.13     64.61 o 
  -8  10   7       86.69       87.40     25.85 o 
  -7  10   7     1197.80     1183.14     55.87 o 
  -6  10   7        9.68      -18.10     20.86 o 
  -5  10   7       26.22       35.33     19.52 o 
  -4  10   7      355.94      363.32     29.05 o 
  -3  10   7     1189.75     1148.23     66.74 o 
  -2  10   7        0.24       -9.48     21.24 o 
  -1  10   7     1557.92     1481.04     79.36 o 
   0  10   7      163.58      121.06     54.81 o 
   1  10   7     1637.50     1679.83     65.65 o 
   2  10   7       89.76       60.71     21.70 o 
   3  10   7        5.46      -16.78     25.80 o 
   4  10   7     1170.56     1133.63     75.58 o 
   5  10   7      283.71      310.23     45.56 o 
   6  10   7       53.50       23.85     36.19 o 
   7  10   7      721.36      643.21     66.74 o 
  -8  11   7      534.37      515.73     51.26 o 
  -7  11   7        0.45      -12.39     28.45 o 
  -6  11   7     1088.86     1065.44     67.84 o 
  -5  11   7       46.77       30.72     27.11 o 
  -4  11   7      829.38      787.33     55.33 o 
  -3  11   7       55.70       32.93     23.74 o 
  -2  11   7       41.78       55.62     25.25 o 
  -1  11   7      813.33      709.65     51.26 o 
   1  11   7     3048.41     2983.03    105.81 o 
   2  11   7     1506.66     1428.45     95.56 o 
   3  11   7       77.06       86.57     26.65 o 
   4  11   7      215.06      160.18     39.39 o 
   5  11   7       36.56       -6.92     39.22 o 
   6  11   7       84.06       61.38     39.51 o 
  -7  12   7        6.96      -29.27     29.27 o 
  -6  12   7        5.69      -19.37     28.45 o 
  -5  12   7      456.87      478.38     47.19 o 
  -4  12   7      625.94      683.99     53.00 o 
  -3  12   7      272.59      295.28     38.52 o 
  -2  12   7     2286.78     2091.55    108.22 o 
  -1  12   7     2533.97     2044.59    104.61 o 
   0  12   7      260.60      307.96     40.61 o 
   1  12   7      133.85      102.40     26.02 o 
   2  12   7      234.25      217.19     29.19 o 
   3  12   7      100.44       57.68     27.18 o 
   4  12   7     1147.91     1038.21     77.27 o 
   5  12   7       54.39       55.33     43.75 o 
  -5  13   7      991.19     1024.30     69.00 o 
  -4  13   7      190.32      102.05     33.86 o 
  -3  13   7      150.04      143.89     34.09 o 
  -2  13   7      824.16      682.07     52.66 o 
  -1  13   7     2714.64     2350.46    120.03 o 
   0  13   7     1230.90     1026.46     68.54 o 
   1  13   7     1095.96     1125.89    100.31 o 
   2  13   7      106.17       99.13     28.20 o 
   3  13   7      779.35      895.88    109.38 o 
   4  13   7      225.96      189.73     49.22 o 
  -3  14   7      201.48      196.60     38.75 o 
  -2  14   7      751.12      598.93     52.71 o 
  -1  14   7       99.31       27.05     35.08 o 
   0  14   7       35.32       52.48     35.67 o 
   1  14   7       50.86       27.69     37.06 o 
   2  14   7     1244.47     1294.01     65.41 o 
  -2 -15   8      594.52      622.41     41.90 o 
  -1 -15   8      235.82      235.48     32.11 o 
   0 -15   8       13.99        4.35     25.89 o 
   1 -15   8        6.58       23.33     25.98 o 
  -4 -14   8      143.51      124.00     26.70 o 
  -3 -14   8      140.77      155.11     28.49 o 
  -2 -14   8       58.95       26.70     50.36 o 
  -1 -14   8      678.71      679.97     40.83 o 
   0 -14   8       73.25       97.05     25.32 o 
   1 -14   8      323.62      329.95     49.92 o 
   2 -14   8      657.05      699.48     42.78 o 
   3 -14   8       57.72       76.39     43.52 o 
   4 -14   8      137.49      148.54     51.55 o 
  -6 -13   8      571.90      511.59     43.87 o 
  -5 -13   8       77.87       74.23     25.07 o 
  -4 -13   8      692.45      657.94     40.62 o 
  -3 -13   8       27.36       45.72     23.10 o 
  -2 -13   8      152.55      157.70     25.78 o 
  -1 -13   8       18.84       -4.68     20.71 o 
   0 -13   8        0.04      -28.33     41.86 o 
   1 -13   8      272.44      311.17     29.64 o 
   2 -13   8        4.03       22.28     43.55 o 
   3 -13   8      460.80      497.81     55.27 o 
   4 -13   8       78.59       98.27     43.93 o 
   5 -13   8       19.82       21.41     42.07 o 
  -7 -12   8      357.13      363.00     63.42 o 
  -6 -12   8       31.15       -4.44     51.84 o 
  -5 -12   8       14.92        8.45     22.56 o 
  -4 -12   8      153.51      126.48     23.70 o 
  -3 -12   8        0.96      -19.13     19.13 o 
  -2 -12   8      443.77      408.63     30.99 o 
  -1 -12   8        1.64        9.24     44.31 o 
   0 -12   8      202.59      175.03     32.52 o 
   1 -12   8       11.31       10.68     24.15 o 
   2 -12   8       56.85       96.03     22.07 o 
   3 -12   8        6.52        7.97     38.23 o 
   4 -12   8      403.89      439.80     53.00 o 
   5 -12   8       45.70       52.54     41.60 o 
   6 -12   8       94.59       98.44     46.84 o 
  -8 -11   8       23.63       46.43     51.99 o 
  -7 -11   8      400.22      395.66     32.81 o 
  -6 -11   8       12.32        3.00     19.61 o 
  -5 -11   8       14.77       26.06     19.63 o 
  -4 -11   8      134.71      127.36     22.95 o 
  -3 -11   8      401.11      346.34     27.53 o 
  -2 -11   8      126.48      108.53     20.79 o 
  -1 -11   8       15.20      -16.60     16.60 o 
   0 -11   8       59.70       14.85     18.67 o 
   1 -11   8     2722.43     2459.97     87.07 o 
   2 -11   8      179.34      184.75     22.54 o 
   3 -11   8       56.48       27.49     18.38 o 
   4 -11   8      188.24      139.87     39.51 o 
   5 -11   8       62.29       59.70     38.98 o 
   7 -11   8        8.88       36.60     50.56 o 
  -9 -10   8      305.68      200.85     38.28 o 
  -8 -10   8      115.22       89.54     30.20 o 
  -7 -10   8      108.31      114.74     22.83 o 
  -6 -10   8     1084.85     1041.37     48.93 o 
  -5 -10   8      426.19      433.09     30.67 o 
  -4 -10   8      431.36      405.86     28.17 o 
  -3 -10   8      461.53      456.90     29.36 o 
  -2 -10   8      469.57      446.15     29.62 o 
  -1 -10   8      456.75      376.04     26.54 o 
   0 -10   8       28.95       30.65     16.91 o 
   1 -10   8     3474.80     3293.56    111.04 o 
   2 -10   8       41.91       26.13     20.92 o 
   3 -10   8     1613.25     1401.44     59.96 o 
   4 -10   8       73.55       28.86     32.12 o 
   5 -10   8      590.58      669.04     59.23 o 
   6 -10   8      605.07      546.68     59.64 o 
   7 -10   8      187.38      164.42     48.18 o 
   8 -10   8      185.70      221.27     58.82 o 
  -9  -9   8      519.48      483.61     47.59 o 
  -8  -9   8      556.46      508.05     45.85 o 
  -7  -9   8      539.43      470.80     77.88 o 
  -6  -9   8      125.13      114.97     20.77 o 
  -5  -9   8        2.38        5.72     16.10 o 
  -4  -9   8      290.35      295.67     23.86 o 
  -3  -9   8      320.01      338.15     35.37 o 
  -2  -9   8     2213.04     2078.31     73.80 o 
  -1  -9   8     1779.17     1657.87     61.12 o 
   0  -9   8     1875.72     1828.70     66.10 o 
   1  -9   8      112.46      113.73     17.12 o 
   2  -9   8      171.50      169.26     44.07 o 
   3  -9   8      315.41      290.94     22.68 o 
   4  -9   8       95.15      116.25     32.81 o 
   5  -9   8       47.93       65.69     34.56 o 
   6  -9   8      159.44      149.01     41.89 o 
   7  -9   8      920.46      883.34     79.54 o 
   8  -9   8       26.04      -16.57     27.13 o 
 -10  -8   8       70.22       92.45     39.86 o 
  -9  -8   8        4.26       25.19     28.74 o 
  -8  -8   8      550.27      515.73     43.93 o 
  -7  -8   8     2983.69     2850.10    257.92 o 
  -6  -8   8      174.00      180.47     36.98 o 
  -5  -8   8     4764.18     4429.73    145.17 o 
  -4  -8   8        2.11       11.58     14.26 o 
  -3  -8   8        6.27      -13.98     21.27 o 
  -2  -8   8      487.03      486.00     31.53 o 
  -1  -8   8     5501.88     5229.57    167.73 o 
   0  -8   8      137.37      159.87     17.57 o 
   1  -8   8     1739.15     1655.32     95.01 o 
   2  -8   8      273.41      266.27     20.70 o 
   3  -8   8     3596.10     3306.61     92.08 o 
   4  -8   8      258.25      230.32     24.64 o 
   6  -8   8      423.65      363.60     33.21 o 
   7  -8   8      431.85      398.74     43.23 o 
   8  -8   8      373.63      432.25     49.98 o 
   9  -8   8      101.38       67.47     31.45 o 
 -10  -7   8      192.90      143.65     44.57 o 
  -9  -7   8      195.80      169.49     36.07 o 
  -8  -7   8      531.63      448.88     41.54 o 
  -7  -7   8       35.90       25.10     18.41 o 
  -6  -7   8      159.74      160.47     20.13 o 
  -5  -7   8      711.75      635.96     31.59 o 
  -4  -7   8     3675.73     3532.21    116.53 o 
  -3  -7   8        5.39       -3.58     12.41 o 
  -2  -7   8     1351.47     1292.33     48.47 o 
  -1  -7   8      636.91      646.24     43.75 o 
   0  -7   8       30.79       18.29      9.59 o 
   1  -7   8      399.65      382.40     19.10 o 
   2  -7   8     3403.64     3116.01     86.62 o 
   3  -7   8      855.84      825.36     29.70 o 
   4  -7   8      817.06      755.50     55.39 o 
   5  -7   8     2781.27     2509.52     95.26 o 
   6  -7   8      231.49      221.45     27.68 o 
   7  -7   8      999.63      978.25     52.56 o 
   8  -7   8       80.75       84.28     26.55 o 
   9  -7   8       33.77       24.84     31.62 o 
 -10  -6   8      144.40       97.46     41.95 o 
  -9  -6   8      600.92      717.04     60.10 o 
  -8  -6   8       39.12       25.37     25.19 o 
  -7  -6   8      485.99      464.65     38.87 o 
  -6  -6   8        9.67        6.88     14.91 o 
  -5  -6   8      234.97      274.45     20.53 o 
  -4  -6   8      158.29      177.62     14.52 o 
  -3  -6   8      942.27      922.45     31.81 o 
  -2  -6   8       85.38       78.51     11.38 o 
  -1  -6   8     4847.21     4658.43    125.18 o 
   0  -6   8       90.43       64.26     12.76 o 
   1  -6   8     5358.05     5643.09    209.03 o 
   2  -6   8     2305.57     2307.86     65.57 o 
   3  -6   8      360.95      342.22     21.17 o 
   4  -6   8      213.00      253.55     42.53 o 
   5  -6   8      127.05      140.60     22.39 o 
   6  -6   8       20.23      -11.14     20.60 o 
   7  -6   8       88.83       74.54     23.92 o 
   8  -6   8      878.24      876.82     50.07 o 
   9  -6   8       45.55      -25.55     25.55 o 
  10  -6   8      766.93      764.41     51.57 o 
 -11  -5   8      225.84      307.15     64.47 o 
 -10  -5   8        5.73        9.60     41.54 o 
  -9  -5   8        2.63      -31.13     31.13 o 
  -8  -5   8      174.69      173.48     33.95 o 
  -7  -5   8      347.29      332.13     26.63 o 
  -6  -5   8     3643.85     3542.20    136.44 o 
  -5  -5   8     2512.77     2456.46     70.05 o 
  -4  -5   8     3529.44     3389.12     93.12 o 
  -3  -5   8      405.65      391.58     18.79 o 
  -2  -5   8       98.13       89.72     15.06 o 
  -1  -5   8       47.71       48.27     18.81 o 
   0  -5   8     1143.88     1094.64     34.57 o 
   1  -5   8     1896.62     1849.44     68.36 o 
   2  -5   8       29.30        0.99      7.72 o 
   3  -5   8      461.82      431.14     22.68 o 
   4  -5   8      100.17       79.69     18.36 o 
   5  -5   8     1311.31     1251.39     83.78 o 
   6  -5   8       32.90       15.85     19.13 o 
   7  -5   8      553.66      504.06     36.87 o 
   8  -5   8       64.54       26.04     22.98 o 
   9  -5   8        9.46        6.13     25.65 o 
  10  -5   8        1.78      -26.00     26.00 o 
 -11  -4   8       11.39       58.88     48.12 o 
 -10  -4   8       44.09       44.15     30.34 o 
  -9  -4   8      653.68      690.27     48.00 o 
  -8  -4   8       37.39       11.77     21.91 o 
  -6  -4   8      133.15      109.71     16.97 o 
  -5  -4   8       12.09        4.37     13.91 o 
  -4  -4   8      717.32      650.03     26.66 o 
  -3  -4   8       93.32       66.05      9.89 o 
  -2  -4   8     2743.60     2615.38     72.85 o 
  -1  -4   8        8.58       11.53      7.81 o 
   0  -4   8      202.71      158.67     20.67 o 
   1  -4   8       43.83       30.17     17.76 o 
   2  -4   8       44.82       60.38      9.40 o 
   3  -4   8       43.55       51.94      8.81 o 
   4  -4   8      107.59       87.99     17.83 o 
   5  -4   8      816.57      858.57     42.57 o 
   6  -4   8      152.27      127.56     22.34 o 
   7  -4   8     1477.60     1415.67     94.11 o 
   8  -4   8      421.69      453.15     36.25 o 
   9  -4   8       74.83       72.12     26.62 o 
  10  -4   8       34.88       22.81     26.62 o 
 -11  -3   8        0.03      -28.63     28.63 o 
 -10  -3   8       54.82       15.67     27.25 o 
  -9  -3   8      669.11      762.74     45.13 o 
  -8  -3   8      137.65       91.48     23.64 o 
  -7  -3   8      692.66      704.38     38.41 o 
  -6  -3   8      538.50      552.95     31.91 o 
  -5  -3   8      181.29      138.86     12.98 o 
  -4  -3   8       38.31       29.73     11.92 o 
  -3  -3   8     1020.87     1064.49     38.69 o 
  -2  -3   8       73.02       66.04     19.13 o 
  -1  -3   8     2960.05     2704.92     74.23 o 
   0  -3   8        7.06        4.45      7.80 o 
   1  -3   8     2079.68     1952.06     55.52 o 
   2  -3   8     1499.38     1340.80     44.40 o 
   3  -3   8      278.37      255.59     16.26 o 
   4  -3   8      473.24      477.28     29.96 o 
   5  -3   8        3.06       -7.90     16.00 o 
   6  -3   8       90.82      143.60     22.01 o 
   7  -3   8      133.96      115.24     32.49 o 
   8  -3   8      344.67      413.64     35.95 o 
   9  -3   8      158.08      154.46     29.84 o 
  10  -3   8      271.95      345.16     38.28 o 
 -11  -2   8      301.74      271.85     45.70 o 
 -10  -2   8      112.15      112.27     30.02 o 
  -9  -2   8        3.23      -17.71     22.07 o 
  -8  -2   8       30.96       23.99     20.96 o 
  -7  -2   8       31.20       14.44     19.17 o 
  -6  -2   8     2649.44     2884.15    102.17 o 
  -5  -2   8     1295.57     1285.22     51.57 o 
  -4  -2   8       61.40       68.12     11.05 o 
  -3  -2   8      119.41      171.68     12.26 o 
  -2  -2   8      397.13      349.62     15.59 o 
  -1  -2   8        5.53        2.12      6.59 o 
   0  -2   8     3780.75     3763.39    125.40 o 
   1  -2   8     2343.36     2112.04     59.54 o 
   2  -2   8      720.57      726.57     25.43 o 
   3  -2   8     3038.12     2942.91     81.11 o 
   4  -2   8      153.12      159.08     19.41 o 
   5  -2   8     2897.44     2688.21     98.65 o 
   6  -2   8        7.02        7.09     17.58 o 
   7  -2   8      241.29      219.41     27.15 o 
   8  -2   8      150.58      145.43     27.08 o 
   9  -2   8      376.41      453.44     39.49 o 
  10  -2   8      365.16      420.94     39.12 o 
 -11  -1   8      596.70      641.96     45.11 o 
 -10  -1   8        1.50       -4.02     24.31 o 
  -9  -1   8     1113.31     1178.69     54.07 o 
  -8  -1   8       10.07        7.97     34.15 o 
  -7  -1   8       37.37       38.52     19.12 o 
  -6  -1   8      153.24      120.15     19.45 o 
  -5  -1   8      319.93      340.34     24.99 o 
  -4  -1   8       36.43       56.61      8.32 o 
  -3  -1   8     5035.26     5049.54    134.35 o 
  -2  -1   8     8121.44     8136.81    213.05 o 
  -1  -1   8       23.75       14.43      7.20 o 
   0  -1   8     2079.75     1872.99     62.17 o 
   1  -1   8      733.49      789.89     51.92 o 
   2  -1   8      410.62      412.63     22.05 o 
   3  -1   8      716.21      675.82     75.09 o 
   4  -1   8     1293.57     1374.27     56.22 o 
   5  -1   8        0.80       -2.42     18.41 o 
   6  -1   8     3538.89     3521.09    126.63 o 
   7  -1   8      982.12     1054.18     51.15 o 
   8  -1   8     1726.88     1715.98     83.03 o 
   9  -1   8      118.07      104.59     27.93 o 
  10  -1   8       14.97       -5.11     27.67 o 
 -11   0   8        2.96      -15.72     25.45 o 
 -10   0   8      134.67       88.77     34.39 o 
  -9   0   8       72.01       78.53     32.55 o 
  -8   0   8      166.05      133.52     38.37 o 
  -7   0   8     1161.17     1177.82     64.32 o 
  -6   0   8     1455.70     1518.08     99.55 o 
  -5   0   8     2024.36     2001.74     73.48 o 
  -4   0   8     1339.33     1239.39     79.19 o 
  -3   0   8     2518.84     2479.96     71.05 o 
  -2   0   8     5703.87     6264.79    198.91 o 
  -1   0   8     1289.21     1264.08     37.95 o 
   0   0   8      252.78      312.88     15.18 o 
   1   0   8     9201.67     8302.09    381.45 o 
   2   0   8     2861.28     2802.80    153.90 o 
   3   0   8     2622.23     2387.29     66.82 o 
   4   0   8      191.26      221.46     21.63 o 
   5   0   8      438.70      407.09     30.63 o 
   6   0   8      177.17      168.80     27.17 o 
   7   0   8      512.78      491.64     35.37 o 
   8   0   8      355.80      409.52     83.49 o 
   9   0   8      816.36      812.17     96.52 o 
  10   0   8     1270.26     1312.16     66.34 o 
 -11   1   8      358.13      314.79     34.24 o 
 -10   1   8      668.77      645.21     39.89 o 
  -9   1   8      504.62      455.39     36.74 o 
  -8   1   8      369.13      337.77     42.07 o 
  -7   1   8      823.23      784.55     38.89 o 
  -6   1   8        5.93      -14.66     14.66 o 
  -5   1   8     1436.01     1454.46     56.85 o 
  -4   1   8     5408.30     5215.24    173.34 o 
  -3   1   8       12.91        3.88     11.17 o 
  -2   1   8     4778.43     4262.34    231.30 o 
  -1   1   8       30.89       10.74      6.41 o 
   0   1   8     5246.72     5420.18    144.71 o 
   1   1   8     1152.99      934.33     30.19 o 
   2   1   8     1205.58     1082.49     48.25 o 
   3   1   8        6.70       12.53      7.42 o 
   4   1   8     3745.00     3656.97    139.81 o 
   5   1   8     2731.45     2572.81    120.67 o 
   6   1   8      103.56      137.08     26.04 o 
   7   1   8     1999.42     1911.29     88.61 o 
   8   1   8       12.62       12.52     22.86 o 
   9   1   8       75.46       54.44     25.05 o 
  10   1   8       84.05       63.78     29.00 o 
 -11   2   8       20.92       14.05     24.40 o 
 -10   2   8      274.08      267.30     29.46 o 
  -9   2   8     1054.22     1045.12     49.16 o 
  -8   2   8       47.55       13.98     18.39 o 
  -7   2   8      969.07      864.63     40.91 o 
  -6   2   8       21.50       29.72     15.65 o 
  -5   2   8       86.39       56.06     15.43 o 
  -4   2   8     2415.16     2372.79     84.17 o 
  -3   2   8     1436.00     1555.68     71.97 o 
  -2   2   8      525.82      525.79     34.86 o 
  -1   2   8     3938.48     3385.84    108.03 o 
   0   2   8      593.28      517.98     20.39 o 
   1   2   8      763.70      618.64     22.71 o 
   2   2   8     3681.12     3373.67     92.47 o 
   3   2   8        1.37       -1.39      8.31 o 
   4   2   8      341.33      316.22     25.47 o 
   5   2   8      273.32      330.23     27.91 o 
   6   2   8      739.65      720.00     60.80 o 
   7   2   8      375.55      370.36     60.36 o 
   8   2   8      813.27      791.27     47.75 o 
   9   2   8       71.64       38.96     26.62 o 
  10   2   8     1266.08     1266.19    119.83 o 
 -11   3   8       29.08       35.86     24.36 o 
 -10   3   8       25.50       43.96     30.69 o 
  -9   3   8       52.62       32.93     31.88 o 
  -8   3   8       65.26       35.17     18.29 o 
  -7   3   8      399.63      372.59     27.83 o 
  -6   3   8     1421.63     1364.72     55.22 o 
  -5   3   8      362.71      348.89     25.15 o 
  -4   3   8     5454.79     5151.35    271.48 o 
  -3   3   8       48.42       26.04     12.65 o 
  -2   3   8      500.73      410.76     31.54 o 
  -1   3   8      109.03      103.31     10.20 o 
   0   3   8      337.41      322.64     14.30 o 
   1   3   8     1262.89     1207.78     38.27 o 
   2   3   8      269.76      239.40     14.56 o 
   3   3   8     3337.60     3425.82     94.72 o 
   4   3   8     1076.65     1186.97     52.56 o 
   5   3   8      593.48      601.62     37.45 o 
   6   3   8      273.79      252.15     41.95 o 
   7   3   8       64.31       48.35     23.12 o 
   8   3   8      286.00      294.08     33.57 o 
   9   3   8       48.09       60.44     27.05 o 
  10   3   8        5.90      -16.59     27.38 o 
 -11   4   8      439.77      540.22     38.27 o 
 -10   4   8        6.91       -8.02     23.21 o 
  -9   4   8      538.22      527.73     35.11 o 
  -8   4   8      315.06      332.04     28.12 o 
  -7   4   8       62.40       39.33     19.40 o 
  -6   4   8      381.93      374.28     27.25 o 
  -5   4   8     1082.00     1016.57     44.71 o 
  -4   4   8      223.91      245.55     21.47 o 
  -3   4   8      684.60      654.44     32.36 o 
  -2   4   8     1864.46     1785.00     52.05 o 
  -1   4   8      565.81      559.78     22.38 o 
   0   4   8     6520.35     6391.62    170.54 o 
   1   4   8     2049.26     1919.37     56.66 o 
   2   4   8       51.08       63.08     11.06 o 
   3   4   8        9.95       -1.49     10.76 o 
   4   4   8       82.07      109.86     30.05 o 
   5   4   8      379.55      397.04     31.64 o 
   6   4   8      361.46      383.16     49.89 o 
   7   4   8      130.09      192.89     48.38 o 
   8   4   8      600.46      603.44     57.34 o 
   9   4   8       75.32       95.39     29.86 o 
  10   4   8        5.22       -5.60     31.21 o 
 -11   5   8       39.65      -38.23     41.02 o 
 -10   5   8       84.82       51.13     23.77 o 
  -9   5   8       83.49      105.42     24.27 o 
  -8   5   8      218.45      214.11     34.91 o 
  -7   5   8      266.61      276.82     25.75 o 
  -6   5   8       25.61       28.56     16.63 o 
  -5   5   8     2391.28     2220.98     81.50 o 
  -4   5   8       73.65      101.76     17.27 o 
  -3   5   8       64.62       68.44     15.13 o 
  -2   5   8      300.79      318.37     23.00 o 
  -1   5   8     2333.96     2236.38     74.45 o 
   0   5   8      574.84      567.48     24.14 o 
   1   5   8     5962.67     5710.60    153.98 o 
   2   5   8       48.97       57.04     13.36 o 
   3   5   8      650.07      619.12     36.29 o 
   4   5   8       11.32       16.48     23.88 o 
   5   5   8        9.80        7.74     19.52 o 
   6   5   8      824.91      757.80     43.84 o 
   7   5   8       22.20       12.56     23.02 o 
   8   5   8      858.20      814.47     81.28 o 
   9   5   8        4.91      -24.55     26.42 o 
 -10   6   8       16.63        9.87     24.37 o 
  -9   6   8       15.21       21.44     21.66 o 
  -8   6   8      131.82      151.22     23.68 o 
  -7   6   8        0.46      -17.41     17.41 o 
  -6   6   8       86.60       89.59     23.94 o 
  -5   6   8       21.07       14.31     27.69 o 
  -4   6   8     1691.31     1628.71     63.20 o 
  -3   6   8      250.80      250.26     22.14 o 
  -2   6   8     6774.02     6712.08    220.55 o 
  -1   6   8      102.30       99.27     13.52 o 
   0   6   8      380.33      402.40     21.48 o 
   1   6   8        5.68       13.24     11.11 o 
   2   6   8       80.08       56.17     12.94 o 
   3   6   8      932.04      892.58     34.47 o 
   4   6   8      161.38      194.37     24.72 o 
   5   6   8      126.55      185.75     29.06 o 
   6   6   8        2.63       -3.55     28.97 o 
   7   6   8       31.10       27.65     24.11 o 
   8   6   8        2.13       24.23     25.80 o 
   9   6   8      220.33      245.49     45.41 o 
 -10   7   8        6.65       12.26     25.10 o 
  -9   7   8      981.93     1051.09     53.62 o 
  -8   7   8     2016.46     2072.67     80.80 o 
  -7   7   8       17.61       -0.89     19.90 o 
  -6   7   8        8.35        9.89     17.99 o 
  -5   7   8        0.15      -16.24     16.24 o 
  -4   7   8      190.89      154.76     20.55 o 
  -3   7   8       97.56       87.68     17.40 o 
  -2   7   8      160.18      130.50     18.46 o 
  -1   7   8     1099.50     1083.38     50.93 o 
   0   7   8     1423.38     1431.57     46.41 o 
   1   7   8      218.98      231.82     22.09 o 
   2   7   8     1160.99     1031.57     48.87 o 
   3   7   8      736.09      743.90     32.10 o 
   4   7   8      680.92      614.08     39.08 o 
   5   7   8      161.12      162.36     26.46 o 
   6   7   8     1727.23     1854.32     78.47 o 
   7   7   8      318.48      344.09     48.12 o 
   8   7   8      354.47      336.88     51.26 o 
   9   7   8        0.31       28.97     39.91 o 
 -10   8   8       85.97      112.64     50.68 o 
  -9   8   8       60.17       28.47     24.69 o 
  -8   8   8      108.35      125.37     32.76 o 
  -7   8   8       18.79       21.33     21.33 o 
  -6   8   8      676.10      704.65     39.97 o 
  -5   8   8     1490.80     1419.59     59.42 o 
  -4   8   8       13.08       20.55     17.22 o 
  -3   8   8       67.36       73.87     17.62 o 
  -2   8   8      182.12      220.45     22.44 o 
  -1   8   8     1169.86     1138.75     81.92 o 
   0   8   8        8.63        8.31     15.27 o 
   1   8   8     3325.20     3192.06    112.37 o 
   2   8   8       35.01       -3.99     14.41 o 
   3   8   8     1447.80     1547.41     51.69 o 
   4   8   8       46.89      111.54     34.62 o 
   5   8   8      623.93      633.55     58.94 o 
   6   8   8       19.56       14.08     35.08 o 
   7   8   8       22.88       17.16     36.42 o 
   8   8   8       48.31       -8.32     37.99 o 
  -9   9   8       90.88       86.01     27.77 o 
  -8   9   8      231.00      225.72     49.92 o 
  -7   9   8       27.38       54.08     26.18 o 
  -6   9   8      169.42      146.11     24.39 o 
  -5   9   8      623.24      648.15     37.86 o 
  -4   9   8     2303.40     2195.46     82.19 o 
  -3   9   8       23.56       27.45     17.81 o 
  -2   9   8     4155.19     4144.77    254.58 o 
  -1   9   8      834.72      793.09     40.33 o 
   0   9   8      934.59      958.80     37.08 o 
   1   9   8       15.26        2.72     15.05 o 
   2   9   8      580.92      527.68     33.77 o 
   3   9   8       16.25       -6.96     14.87 o 
   4   9   8     1629.49     1567.38     94.31 o 
   5   9   8      247.15      263.45     44.10 o 
   6   9   8      633.36      608.94     61.21 o 
   7   9   8      958.31      958.38     77.38 o 
  -8  10   8      281.99      300.33     33.61 o 
  -7  10   8      775.20      843.50     47.43 o 
  -6  10   8      596.64      569.43     38.61 o 
  -5  10   8      327.89      458.63     35.52 o 
  -4  10   8        8.28       25.68     19.06 o 
  -3  10   8        3.40       -5.70     23.10 o 
  -2  10   8       13.37        9.95     22.52 o 
  -1  10   8     1862.32     1939.22     99.08 o 
   0  10   8       40.19       31.77     19.78 o 
   1  10   8     2516.59     2170.21    207.42 o 
   2  10   8     1025.71     1090.59     50.59 o 
   3  10   8      295.75      316.55     49.54 o 
   4  10   8      664.54      617.67     57.08 o 
   5  10   8      127.07       67.38     36.31 o 
   6  10   8      339.74      341.82     50.85 o 
   7  10   8       11.62        6.57     40.20 o 
  -7  11   8       18.24      -27.93     27.93 o 
  -6  11   8      448.09      522.01     48.35 o 
  -5  11   8        2.19       -7.10     27.11 o 
  -4  11   8     1402.36     1276.00     75.29 o 
  -3  11   8      977.74      905.84     60.74 o 
  -2  11   8      367.38      376.85     40.38 o 
  -1  11   8        0.27       -9.83     23.80 o 
   1  11   8      307.19      263.50     29.27 o 
   2  11   8      543.29      486.11     36.56 o 
   3  11   8     1507.93     1576.64     92.83 o 
   4  11   8      497.76      376.73     49.63 o 
   5  11   8      356.00      314.65     50.33 o 
   6  11   8      168.85      141.21     46.14 o 
  -6  12   8      170.62       99.03     34.33 o 
  -5  12   8        9.83       -9.02     28.80 o 
  -4  12   8        5.95       -4.54     28.51 o 
  -3  12   8      442.85      485.13     46.26 o 
  -2  12   8       41.62       43.06     27.69 o 
   0  12   8      407.18      372.31     43.75 o 
   1  12   8       87.84       62.49     34.68 o 
   2  12   8        2.83       34.19     26.28 o 
   3  12   8       22.59       37.77     44.54 o 
   4  12   8       10.80       42.71     39.39 o 
   5  12   8       46.35      -16.35     38.69 o 
  -5  13   8       85.41       64.29     34.56 o 
  -4  13   8       27.94      -28.04     29.61 o 
  -3  13   8      568.76      475.88     48.52 o 
  -1  13   8      128.61       48.41     34.79 o 
   0  13   8       31.19       21.53     33.40 o 
   1  13   8      429.34      453.77     51.84 o 
   2  13   8       30.21       18.57     27.25 o 
   3  13   8      163.97      216.52     49.86 o 
  -2  14   8       14.31       21.06     34.33 o 
  -1  14   8       36.69       55.62     36.07 o 
   0  14   8      146.08       63.48     36.95 o 
  -4 -14   9        1.48       31.71     24.44 o 
  -3 -14   9       42.12       30.30     28.19 o 
  -2 -14   9      420.04      405.85     34.79 o 
  -1 -14   9     1039.85      918.80     67.78 o 
   0 -14   9      420.52      416.07     48.20 o 
   1 -14   9       64.59       77.59     24.81 o 
   2 -14   9      158.19      210.96     29.27 o 
   3 -14   9        3.30       -8.55     46.37 o 
  -5 -13   9     1621.10     1539.32     65.88 o 
  -4 -13   9        1.38      -17.14     21.71 o 
  -3 -13   9      283.06      270.27     30.26 o 
  -2 -13   9       31.62       26.42     23.16 o 
  -1 -13   9      262.95      227.85     28.06 o 
   0 -13   9     1086.76     1040.56     49.84 o 
   1 -13   9      354.07      404.11     32.83 o 
   2 -13   9      234.79      215.43     27.75 o 
   3 -13   9     1258.71     1304.16     87.80 o 
   4 -13   9       18.49       29.56     40.96 o 
   5 -13   9      328.66      318.08     54.17 o 
  -7 -12   9        6.55        0.43     24.35 o 
  -6 -12   9      118.33       71.99     30.46 o 
  -5 -12   9       55.71       62.66     23.99 o 
  -4 -12   9     1152.03     1007.30     47.69 o 
  -3 -12   9       22.70        4.55     19.98 o 
  -2 -12   9     2372.23     2158.65     80.28 o 
  -1 -12   9      916.00      808.57     41.57 o 
   0 -12   9     1394.65     1369.92     57.60 o 
   1 -12   9      121.31      130.94     23.21 o 
   2 -12   9      139.24      124.10     23.37 o 
   3 -12   9      162.80      131.09     40.79 o 
   4 -12   9      476.61      491.70     57.08 o 
   5 -12   9      530.48      389.76     55.10 o 
  -8 -11   9       70.69       15.01     30.84 o 
  -7 -11   9      784.18      807.03    113.46 o 
  -6 -11   9      238.59      239.05     28.20 o 
  -5 -11   9      880.94      841.11     43.08 o 
  -4 -11   9      262.65      254.66     41.05 o 
  -3 -11   9      147.12      139.80     22.34 o 
  -2 -11   9      429.17      387.55     29.20 o 
  -1 -11   9     2279.34     2025.13     74.94 o 
   0 -11   9     1561.64     1514.94     59.62 o 
   1 -11   9     2848.34     2730.73     95.50 o 
   2 -11   9     1373.17     1223.07     51.23 o 
   3 -11   9      164.83      144.58     38.92 o 
   4 -11   9      262.21      303.19     46.14 o 
   5 -11   9        1.21      -19.55     39.45 o 
   6 -11   9      340.48      391.80     55.80 o 
   7 -11   9       55.00       94.37     49.75 o 
  -8 -10   9      315.11      242.97     37.99 o 
  -7 -10   9       49.18       31.82     21.39 o 
  -6 -10   9        4.49       13.41     20.71 o 
  -5 -10   9      764.12      676.12     36.67 o 
  -4 -10   9     1440.12     1308.55     53.97 o 
  -3 -10   9     2093.88     1982.88     72.98 o 
  -2 -10   9      300.80      305.94     24.78 o 
  -1 -10   9      275.95      308.23     25.46 o 
   0 -10   9      362.56      351.44     26.20 o 
   1 -10   9      122.79       90.60     37.44 o 
   2 -10   9      268.42      310.59     24.68 o 
   3 -10   9     1379.43     1198.04     76.22 o 
   4 -10   9     1334.88     1134.97     75.29 o 
   5 -10   9     1662.94     1514.08     94.37 o 
   6 -10   9        2.98      -22.63     40.55 o 
   7 -10   9      312.39      269.62     57.02 o 
  -9  -9   9      295.88      321.11     42.76 o 
  -8  -9   9      440.20      355.96     40.26 o 
  -7  -9   9      495.04      438.52     41.02 o 
  -6  -9   9      252.08      240.01     24.93 o 
  -5  -9   9       31.26       19.20     17.87 o 
  -4  -9   9      684.44      546.25     30.52 o 
  -3  -9   9      267.12      237.75     22.14 o 
  -2  -9   9     2753.59     2425.26     84.26 o 
  -1  -9   9     2162.16     2187.68     77.56 o 
   0  -9   9      650.99      645.57     33.00 o 
   1  -9   9      484.72      443.07     27.56 o 
   2  -9   9      242.53      289.05     22.95 o 
   3  -9   9        7.71       27.75     29.73 o 
   4  -9   9     1210.97      974.62     67.38 o 
   6  -9   9     1590.15     1606.13    101.64 o 
   7  -9   9       61.42       11.99     39.86 o 
   8  -9   9      399.10      397.25     40.48 o 
  -9  -8   9      135.44       96.35     32.47 o 
  -8  -8   9        0.17       35.26     28.28 o 
  -7  -8   9      269.41      267.58     33.92 o 
  -6  -8   9       22.74       13.43     18.18 o 
  -5  -8   9     2909.96     2700.28     93.24 o 
  -4  -8   9      247.96      246.22     28.65 o 
  -3  -8   9      965.04      973.78     41.51 o 
  -2  -8   9      239.87      226.01     20.59 o 
  -1  -8   9      222.76      179.34     18.82 o 
   0  -8   9      305.57      278.79     20.99 o 
   1  -8   9     3141.22     3097.00    103.12 o 
   2  -8   9      218.88      229.06     20.04 o 
   3  -8   9      614.55      551.21     32.99 o 
   4  -8   9       31.74       13.68     19.41 o 
   6  -8   9      444.29      388.95     48.41 o 
   7  -8   9       47.06       53.95     26.96 o 
   8  -8   9      232.12      261.12     33.98 o 
   9  -8   9      144.77      146.74     33.69 o 
 -10  -7   9       86.16      129.92     42.47 o 
  -9  -7   9       54.12       41.08     33.69 o 
  -8  -7   9     2979.97     2633.98    129.57 o 
  -7  -7   9      878.02      799.49     53.06 o 
  -6  -7   9        5.08       20.76     16.06 o 
  -5  -7   9     1639.80     1487.22     56.16 o 
  -4  -7   9     2245.00     2091.06     73.40 o 
  -3  -7   9      897.52      899.93     38.21 o 
  -2  -7   9      832.97      742.72     62.60 o 
  -1  -7   9      178.87      192.64     18.04 o 
   0  -7   9      142.03      156.39     14.05 o 
   1  -7   9     1012.46      969.74     33.48 o 
   2  -7   9       46.17       56.38     12.14 o 
   3  -7   9     4482.17     4081.46    143.19 o 
   4  -7   9     2113.75      342.81     35.55 o 
   5  -7   9      783.19      716.67     41.88 o 
   6  -7   9      194.92      143.27     32.00 o 
   7  -7   9       69.45       32.98     25.24 o 
   8  -7   9       10.12       -2.15     25.40 o 
   9  -7   9      235.20      200.02     44.80 o 
 -10  -6   9      518.11      565.94     61.91 o 
  -9  -6   9      485.75      544.41     54.92 o 
  -8  -6   9       40.52       66.39     29.67 o 
  -7  -6   9      361.07      356.08     36.02 o 
  -6  -6   9       10.99        3.37     20.77 o 
  -5  -6   9      810.10      834.44     36.69 o 
  -4  -6   9      407.48      353.03     19.58 o 
  -3  -6   9      186.58      163.99     16.57 o 
  -2  -6   9     2102.89     2044.98     59.84 o 
  -1  -6   9      860.54      846.82     30.04 o 
   0  -6   9    10296.00    10564.01    278.01 o 
   1  -6   9       43.59       25.41     10.69 o 
   2  -6   9      174.89      207.55     14.87 o 
   3  -6   9        3.92        4.61     15.48 o 
   4  -6   9      510.50      486.17     32.77 o 
   5  -6   9      380.24      339.30     29.68 o 
   6  -6   9     1379.53     1351.43     61.34 o 
   7  -6   9       21.31       23.87     23.94 o 
   8  -6   9      672.46      734.04     52.92 o 
   9  -6   9        3.87      -28.89     28.89 o 
 -11  -5   9      436.67      580.72     70.98 o 
 -10  -5   9      855.18      884.78     73.19 o 
  -9  -5   9       17.15       39.68     35.32 o 
  -8  -5   9        0.58      -18.91     28.74 o 
  -7  -5   9     1698.81     1740.11    100.16 o 
  -6  -5   9      200.23      226.46     22.66 o 
  -5  -5   9     3493.71     3207.15     89.57 o 
  -4  -5   9      351.10      304.24     17.60 o 
  -3  -5   9     5280.18     5128.60    137.95 o 
  -2  -5   9      897.38     1007.44     33.59 o 
  -1  -5   9     1573.96     1482.35     45.08 o 
   0  -5   9      545.40      526.66     22.03 o 
   1  -5   9     3693.00     3432.90     94.23 o 
   2  -5   9      192.30      176.94     18.39 o 
   3  -5   9     4644.09     4501.29    340.78 o 
   4  -5   9       94.78      111.11     20.75 o 
   5  -5   9       24.06       30.42     19.11 o 
   6  -5   9      140.20       88.63     22.93 o 
   7  -5   9      228.54      280.12     31.66 o 
   8  -5   9      350.58      397.84     84.83 o 
   9  -5   9      819.77      874.46     51.83 o 
  10  -5   9       39.47       12.74     40.84 o 
 -11  -4   9      272.40      399.25     61.03 o 
 -10  -4   9     1328.62     1515.03     70.61 o 
  -9  -4   9       62.27       27.49     25.79 o 
  -8  -4   9     1332.66     1412.68     61.76 o 
  -7  -4   9       38.10       14.33     27.67 o 
  -6  -4   9       15.42      -15.39     15.39 o 
  -5  -4   9       61.04       57.19     15.87 o 
  -4  -4   9     6392.29     6350.09    169.15 o 
  -3  -4   9        9.93        2.84      9.08 o 
  -2  -4   9     9199.62     9096.08    292.94 o 
  -1  -4   9       54.65       62.87     16.51 o 
   0  -4   9      720.17      622.86     26.66 o 
   1  -4   9      169.90      159.55     24.39 o 
   2  -4   9     2017.64     2003.13     58.09 o 
   3  -4   9        1.87       12.18     15.68 o 
   4  -4   9     6651.78     6881.50    234.42 o 
   5  -4   9     1526.34     1485.42     62.60 o 
   6  -4   9     2134.91     2181.96     85.80 o 
   7  -4   9     1244.86     1387.77     76.92 o 
   8  -4   9       25.44       15.60     26.85 o 
   9  -4   9       37.42      -13.46     24.79 o 
  10  -4   9      198.32      223.65     35.92 o 
 -11  -3   9       42.09       56.22     33.31 o 
 -10  -3   9        0.55       15.99     43.58 o 
  -9  -3   9      902.57     1014.11     52.41 o 
  -8  -3   9        0.59        9.85     22.37 o 
  -7  -3   9     4022.36     4348.46    150.65 o 
  -6  -3   9      102.76       81.62     19.81 o 
  -5  -3   9     2788.79     2597.81    100.54 o 
  -4  -3   9       21.91        9.26     12.60 o 
  -3  -3   9      567.34      587.60     22.66 o 
  -2  -3   9      337.79      309.75     16.22 o 
  -1  -3   9     5164.26     5227.92    187.44 o 
   0  -3   9      546.01      488.71     20.17 o 
   1  -3   9     6999.82     6330.61    168.34 o 
   2  -3   9     2576.35     2423.07     99.49 o 
   3  -3   9      634.13      573.85     33.06 o 
   4  -3   9      242.68      262.88     24.73 o 
   5  -3   9      140.29      157.07     22.37 o 
   6  -3   9     1262.96     1319.82     58.37 o 
   7  -3   9      960.98     1036.03     52.66 o 
   8  -3   9     1117.37     1309.98     62.38 o 
   9  -3   9      342.44      339.41     36.24 o 
  10  -3   9      384.82      393.52     41.76 o 
 -11  -2   9       17.28       26.68     28.89 o 
 -10  -2   9     1624.23     1847.35     85.00 o 
  -9  -2   9        1.24       23.19     23.91 o 
  -8  -2   9      698.43      646.65     39.20 o 
  -7  -2   9      260.06      250.32     26.83 o 
  -6  -2   9     1080.93     1079.67     48.70 o 
  -5  -2   9      313.05      342.53     26.12 o 
  -4  -2   9    16239.51    16601.09    432.79 o 
  -3  -2   9     7621.19     7681.88    202.81 o 
  -2  -2   9     3875.60     3560.87     97.17 o 
  -1  -2   9     1733.61     1781.09     52.05 o 
   0  -2   9        2.19        0.20      7.87 o 
   1  -2   9      925.60      768.49     48.35 o 
   2  -2   9     1021.08     1018.23     33.38 o 
   3  -2   9     1957.31     1971.27     74.86 o 
   4  -2   9     2448.66     2426.65     90.50 o 
   5  -2   9     2472.60     2370.28     89.95 o 
   6  -2   9      381.16      356.77     30.18 o 
   7  -2   9      160.53      151.92     26.15 o 
   8  -2   9       82.01      121.22     34.76 o 
   9  -2   9      175.24      217.11     40.61 o 
  10  -2   9      495.55      508.44     45.06 o 
 -11  -1   9       46.08       29.46     51.70 o 
 -10  -1   9      434.22      503.47     39.90 o 
  -9  -1   9     1066.03     1131.01     53.73 o 
  -8  -1   9       95.78      127.88     24.04 o 
  -7  -1   9     3713.43     3823.85    132.86 o 
  -6  -1   9      851.62      836.36     41.15 o 
  -5  -1   9     1482.74     1479.78     58.97 o 
  -4  -1   9      235.38      238.87     21.55 o 
  -3  -1   9       58.12       33.39      8.37 o 
  -2  -1   9      398.64      297.89     16.00 o 
  -1  -1   9     1729.29     1609.82     47.73 o 
   0  -1   9     6630.52     6567.81    177.05 o 
   1  -1   9     4107.35     4017.22    488.27 o 
   2  -1   9      548.83      507.67     21.22 o 
   3  -1   9       56.55       39.54     14.85 o 
   4  -1   9     3902.23     4180.19    146.39 o 
   5  -1   9     1304.05     1490.07     63.24 o 
   6  -1   9     1483.73     1482.62     64.08 o 
   7  -1   9      103.49      105.48     25.02 o 
   8  -1   9      149.46      167.52     29.07 o 
   9  -1   9       32.50       27.69     25.86 o 
  10  -1   9       17.24       24.39     28.92 o 
 -11   0   9       20.19        6.79     29.35 o 
 -10   0   9      290.80      304.45     32.03 o 
  -9   0   9      197.69      191.83     27.21 o 
  -8   0   9        2.66        6.86     19.81 o 
  -7   0   9     2331.42     2395.91    106.01 o 
  -6   0   9      102.45       94.76     19.44 o 
  -5   0   9     1943.47     1797.46     68.29 o 
  -4   0   9     1542.00     1562.26     59.79 o 
  -3   0   9     1679.66     1663.76     61.78 o 
  -2   0   9     2252.36     2345.87     67.39 o 
  -1   0   9      451.22      442.50     18.67 o 
   0   0   9     4644.77     5074.21    135.72 o 
   1   0   9     4818.11     4257.76    114.73 o 
   2   0   9       33.44       29.52      8.10 o 
   3   0   9     1428.20     1448.86     58.70 o 
   4   0   9     1152.82     1163.83     52.13 o 
   5   0   9      260.86      258.66     26.15 o 
   6   0   9      569.93      578.60     37.51 o 
   7   0   9       79.63       83.52     23.46 o 
   8   0   9        4.17       37.36     28.19 o 
   9   0   9      406.63      434.24     39.06 o 
  10   0   9        5.60       -2.40     29.05 o 
 -11   1   9       12.02      -20.58     25.51 o 
 -10   1   9      605.69      586.19     39.28 o 
  -9   1   9      314.49      270.94     41.16 o 
  -8   1   9      558.30      563.82     34.50 o 
  -7   1   9      864.39      840.43     58.21 o 
  -6   1   9     1008.12     1066.08     47.36 o 
  -5   1   9        5.62      -14.36     14.36 o 
  -4   1   9     2768.73     2755.59     96.57 o 
  -3   1   9       94.38      107.94     15.44 o 
  -2   1   9     8939.20     8960.85    290.95 o 
  -1   1   9      755.25      764.70     31.50 o 
   0   1   9     1329.43     1368.57     45.83 o 
   1   1   9     5238.43     5140.85    137.87 o 
   2   1   9      642.48      531.30     57.02 o 
   3   1   9      346.72      320.24     25.02 o 
   4   1   9      445.10      437.36     30.83 o 
   5   1   9       16.36      -17.61     17.61 o 
   6   1   9       53.84       47.78     22.26 o 
   7   1   9       88.85       64.27     23.72 o 
   8   1   9      193.85      161.86     28.75 o 
   9   1   9      480.95      511.06     41.49 o 
  10   1   9        4.86        1.08     28.83 o 
 -11   2   9       10.94       -6.17     24.78 o 
 -10   2   9      189.39      170.76     27.63 o 
  -9   2   9     2131.75     2029.77     79.36 o 
  -8   2   9       18.23       24.05     19.40 o 
  -7   2   9     1780.60     1719.80     67.36 o 
  -6   2   9       41.35       45.58     18.40 o 
  -5   2   9       48.80       34.91     15.78 o 
  -4   2   9     1046.05      986.83     42.67 o 
  -3   2   9     1139.78     1061.11     43.86 o 
  -2   2   9     2157.50     1883.88     68.81 o 
  -1   2   9     3366.82     3021.75     83.74 o 
   0   2   9     1533.48     1175.72     52.19 o 
   1   2   9     4061.17     3755.25    122.37 o 
   2   2   9     1109.79      998.02     34.18 o 
   3   2   9       22.56        9.47     15.66 o 
   4   2   9     1338.20     1352.29    113.17 o 
   5   2   9     1168.82     1226.13     55.70 o 
   6   2   9     2582.59     2331.87    230.37 o 
   7   2   9        9.48        6.72     22.33 o 
   8   2   9      199.30      211.94     55.48 o 
   9   2   9       37.66       40.15     28.75 o 
  10   2   9      354.68      324.43     54.95 o 
 -11   3   9       10.38       20.19     28.01 o 
 -10   3   9      188.83      235.14     30.02 o 
  -9   3   9      495.78      469.63     33.85 o 
  -8   3   9      269.39      253.22     26.63 o 
  -7   3   9      429.92      409.55     29.70 o 
  -6   3   9       23.63       18.18     16.95 o 
  -5   3   9     2541.94     2329.87     85.07 o 
  -4   3   9     1577.14     1412.65     62.05 o 
  -3   3   9     6463.67     6096.60    203.32 o 
  -2   3   9      696.84      683.67     44.51 o 
  -1   3   9     1697.56     1723.95     51.21 o 
   0   3   9      147.53      131.85     16.08 o 
   1   3   9     7346.87     6928.48    184.95 o 
   2   3   9      650.39      554.91     29.73 o 
   3   3   9     1481.05     1352.60     57.74 o 
   4   3   9      355.63      382.06     30.35 o 
   5   3   9     2589.44     2539.80    139.52 o 
   6   3   9      119.70       91.60     24.06 o 
   7   3   9      551.67      576.19     41.75 o 
   8   3   9       48.94        9.23     25.94 o 
   9   3   9      569.38      625.22     46.67 o 
  10   3   9       59.95       66.21     45.96 o 
 -11   4   9      473.00      524.22     40.15 o 
 -10   4   9     1016.54      996.41     50.22 o 
  -9   4   9      812.64      730.93     70.87 o 
  -8   4   9     1560.29     1410.98     59.61 o 
  -7   4   9      494.31      410.08     30.82 o 
  -6   4   9       86.99       55.04     18.58 o 
  -5   4   9       13.13       -5.97     15.27 o 
  -4   4   9     6626.82     6398.74    310.93 o 
  -3   4   9      256.42      250.63     21.57 o 
  -2   4   9     3096.72     2840.60     99.36 o 
  -1   4   9       87.55       70.35     12.45 o 
   0   4   9     1974.26     1748.69     52.65 o 
   1   4   9      402.33      328.79     19.11 o 
   2   4   9      518.92      477.13     23.21 o 
   3   4   9      114.25      111.28     21.74 o 
   4   4   9    10388.98    10394.62    754.31 o 
   5   4   9      534.61      512.80     37.92 o 
   6   4   9      327.06      321.26     32.23 o 
   7   4   9       24.82       15.08     24.94 o 
   8   4   9        4.89       -4.95     25.93 o 
   9   4   9       31.49       28.33     29.00 o 
 -10   5   9      259.33      242.94     42.42 o 
  -9   5   9      295.05      386.92     32.96 o 
  -8   5   9        5.29       -6.74     19.49 o 
  -7   5   9     3589.14     3553.21    125.58 o 
  -6   5   9      206.32      180.53     31.62 o 
  -5   5   9     2111.66     1975.06     75.31 o 
  -4   5   9        1.89      -18.33     18.33 o 
  -3   5   9       11.49       12.91     14.83 o 
  -2   5   9      246.39      286.28     23.18 o 
  -1   5   9     6253.58     6185.34    193.49 o 
   0   5   9      197.99      244.59     16.81 o 
   1   5   9     6879.63     6226.40    167.94 o 
   2   5   9      425.56      410.93     23.16 o 
   3   5   9     1271.22     1190.10     54.55 o 
   4   5   9      382.05      434.33     42.47 o 
   5   5   9      983.18     1022.21     70.37 o 
   6   5   9       18.07       23.49     23.34 o 
   7   5   9     1426.27     1406.29    155.75 o 
   8   5   9       39.42       39.27     27.57 o 
   9   5   9      133.25       78.15     31.76 o 
 -10   6   9     1324.24     1429.43     64.23 o 
  -9   6   9      695.88      701.66     41.87 o 
  -8   6   9       44.19       34.61     21.68 o 
  -7   6   9      428.62      445.87     42.10 o 
  -6   6   9     1297.88     1343.26     98.44 o 
  -5   6   9       38.97       19.38     17.34 o 
  -4   6   9     3291.92     3385.04    118.02 o 
  -3   6   9      485.86      512.20     31.33 o 
  -2   6   9     4412.69     4296.87    146.06 o 
  -1   6   9      892.05      932.13     62.75 o 
   0   6   9       56.58       64.42     15.54 o 
   1   6   9     1388.28     1244.99     42.73 o 
   2   6   9     5755.40     5450.96    173.85 o 
   3   6   9      624.26      618.61     39.66 o 
   4   6   9     1218.44     1279.92     59.92 o 
   5   6   9      336.86      471.20     36.48 o 
   6   6   9       39.65       38.06     37.24 o 
   7   6   9      221.67      203.06     72.09 o 
   8   6   9       58.70       50.96     28.22 o 
   9   6   9       41.83       67.19     35.69 o 
 -10   7   9        8.87       16.93     25.99 o 
  -9   7   9     1466.53     1523.59     66.89 o 
  -8   7   9       21.42       38.88     27.64 o 
  -7   7   9     3759.39     3982.08    140.78 o 
  -6   7   9      160.61      176.02     27.05 o 
  -5   7   9      223.27      241.09     49.80 o 
  -4   7   9      227.35      182.94     22.46 o 
  -3   7   9      976.69      954.26     44.18 o 
  -2   7   9      166.78      164.04     20.65 o 
  -1   7   9     1370.71     1329.38     54.96 o 
   0   7   9       25.40       15.39     13.39 o 
   1   7   9     4404.64     4213.73    117.85 o 
   2   7   9      547.51      509.13     35.44 o 
   3   7   9       32.63       18.23     22.81 o 
   4   7   9        6.00        9.41     26.50 o 
   5   7   9      782.01      786.69    117.53 o 
   6   7   9      701.76      708.86     72.32 o 
   7   7   9      354.23      279.57     48.29 o 
   8   7   9      110.66      127.01     43.58 o 
  -9   8   9       37.52       56.89     44.42 o 
  -8   8   9     1084.18     1124.98     55.16 o 
  -7   8   9     1279.60     1412.21     62.92 o 
  -6   8   9      659.37      747.45     42.22 o 
  -5   8   9      681.17      726.42     39.94 o 
  -4   8   9      793.94      843.21     42.19 o 
  -3   8   9       78.94       81.13     19.40 o 
  -2   8   9     1472.48     1386.34     57.53 o 
  -1   8   9      320.82      320.09     27.08 o 
   0   8   9       70.85       91.07     16.48 o 
   1   8   9     2112.12     1877.86     59.73 o 
   2   8   9       59.12       60.79     22.40 o 
   3   8   9      677.94      705.80     43.17 o 
   4   8   9       10.78       10.36     31.42 o 
   5   8   9       11.08       -2.27     31.07 o 
   6   8   9      138.84      145.98     41.48 o 
   7   8   9       68.25       21.93     36.89 o 
   8   8   9       19.24       31.53     40.67 o 
  -9   9   9      642.10      642.32     44.29 o 
  -8   9   9      162.48      223.46     39.51 o 
  -7   9   9      334.35      354.72     38.66 o 
  -6   9   9        4.53      -19.12     19.12 o 
  -5   9   9       10.08       20.18     21.03 o 
  -4   9   9      533.24      546.45     62.20 o 
  -3   9   9      235.32      221.52     25.08 o 
  -2   9   9     1964.00     1914.69     74.90 o 
  -1   9   9       15.54       13.92     18.18 o 
   0   9   9      113.48       88.18     20.33 o 
   1   9   9      234.59      221.80     70.60 o 
   2   9   9      151.04      103.51     21.87 o 
   3   9   9      280.12      228.54     37.99 o 
   4   9   9      201.53      223.36     44.86 o 
   5   9   9      129.43       53.06     41.37 o 
   6   9   9       15.15       -7.56     36.66 o 
   7   9   9       34.06      -10.30     38.69 o 
  -8  10   9        5.05      -31.33     31.33 o 
  -7  10   9     1023.05     1062.33     54.60 o 
  -6  10   9      255.64      217.19     29.21 o 
  -5  10   9      309.36      344.54     33.77 o 
  -4  10   9       19.82       66.91     22.35 o 
  -3  10   9      860.79      844.23     58.12 o 
  -2  10   9      203.51      249.72     35.37 o 
  -1  10   9     1095.91     1099.88     67.20 o 
   0  10   9       64.43       62.78     26.30 o 
   2  10   9      231.71      206.63     28.10 o 
   3  10   9       39.93       54.81     37.70 o 
   4  10   9      368.03      342.29     50.91 o 
   5  10   9      245.94      177.40     42.36 o 
   6  10   9      242.27      259.61     48.70 o 
  -7  11   9      135.81      113.63     36.07 o 
  -6  11   9     1174.34     1297.88     80.00 o 
  -5  11   9      563.65      539.29     50.27 o 
  -4  11   9      787.71      797.51     58.07 o 
  -3  11   9        5.50        7.80     26.41 o 
  -2  11   9       13.41        8.09     27.17 o 
  -1  11   9       16.49       25.66     25.54 o 
   1  11   9      329.50      336.12     42.82 o 
   2  11   9      214.37      204.68     39.30 o 
   3  11   9      327.85      329.31     52.42 o 
   4  11   9        2.55      -16.12     38.34 o 
   5  11   9      244.05      228.19     50.85 o 
  -6  12   9      110.69       71.68     34.15 o 
  -5  12   9      255.46      292.08     43.00 o 
  -4  12   9      335.83      338.45     44.98 o 
  -3  12   9      511.07      473.78     47.07 o 
  -2  12   9     1001.76      978.05     66.33 o 
  -1  12   9       86.58      103.86     31.88 o 
   0  12   9      268.73      244.89     41.31 o 
   1  12   9        0.46        6.57     34.04 o 
   2  12   9        0.38       58.18     37.82 o 
   3  12   9       23.62       23.33     43.87 o 
   4  12   9      638.79      575.31     65.16 o 
  -4  13   9        0.76       -4.54     31.48 o 
  -3  13   9       34.50       62.08     33.86 o 
  -2  13   9      166.36      230.58     40.79 o 
  -1  13   9       29.00        7.27     32.06 o 
   0  13   9        2.32        7.51     34.56 o 
   1  13   9      770.58      702.21     60.74 o 
   2  13   9       47.81       23.39     42.47 o 
  -3 -14  10      165.56      159.37     28.61 o 
  -2 -14  10      135.67      144.06     28.10 o 
  -1 -14  10      174.43      187.72     28.49 o 
   0 -14  10      421.90      386.02     34.82 o 
   1 -14  10       36.23       39.90     24.16 o 
   2 -14  10      289.88      344.38     53.06 o 
  -5 -13  10      237.05      219.89     46.72 o 
  -4 -13  10        4.76        3.14     27.84 o 
  -3 -13  10      470.34      471.22     34.87 o 
  -2 -13  10       13.61       17.56     22.48 o 
  -1 -13  10      557.89      541.96     36.83 o 
   0 -13  10       98.86      100.70     41.05 o 
   1 -13  10       44.19       48.16     23.02 o 
   2 -13  10       22.29       -3.84     39.16 o 
   3 -13  10       25.95       -6.87     40.55 o 
   4 -13  10      287.02      305.52     52.36 o 
  -6 -12  10       49.06       52.64     25.37 o 
  -5 -12  10       17.45        6.56     21.67 o 
  -4 -12  10      113.02      132.54     24.81 o 
  -3 -12  10      533.37      519.64     35.09 o 
  -2 -12  10       25.39       55.53     21.53 o 
  -1 -12  10       57.37       52.60     46.95 o 
   0 -12  10      118.57       97.34     22.85 o 
   1 -12  10       31.59        7.95     20.29 o 
   2 -12  10       38.80       58.12     38.28 o 
   3 -12  10      112.26      119.74     42.12 o 
   4 -12  10        3.07      -30.55     37.99 o 
   5 -12  10      147.83      103.62     46.84 o 
  -7 -11  10      149.40      100.66     32.41 o 
  -6 -11  10        9.79       -7.28     20.96 o 
  -5 -11  10       59.78       47.55     21.20 o 
  -4 -11  10       96.46      119.56     25.92 o 
  -3 -11  10      275.90      234.89     24.92 o 
  -2 -11  10       29.79       48.93     26.73 o 
  -1 -11  10      349.13      360.26     31.74 o 
   0 -11  10      857.55      817.43     40.19 o 
   1 -11  10       68.83       52.09     20.10 o 
   2 -11  10      582.71      545.70     33.31 o 
   3 -11  10       35.06       47.30     35.55 o 
   4 -11  10       72.06       47.36     40.55 o 
   5 -11  10       27.56       36.54     40.96 o 
   6 -11  10       16.84      -22.40     45.62 o 
  -8 -10  10        1.24       -6.17     27.81 o 
  -7 -10  10      178.05      170.71     33.63 o 
  -6 -10  10      156.79      115.96     23.39 o 
  -5 -10  10     1043.57      870.67     42.64 o 
  -4 -10  10      116.09      107.65     20.94 o 
  -3 -10  10      229.65      252.64     39.91 o 
  -2 -10  10      376.73      319.15     25.49 o 
  -1 -10  10        4.29        4.55     17.28 o 
   0 -10  10      270.75      248.58     23.62 o 
   1 -10  10      396.48      356.44     41.02 o 
   2 -10  10      327.32      321.82     35.35 o 
   3 -10  10      671.74      537.55     51.78 o 
   4 -10  10     1361.59     1167.84     80.58 o 
   6 -10  10       89.06       73.43     43.81 o 
   7 -10  10       12.66      -40.09     40.09 o 
  -9  -9  10      372.21      371.20     45.09 o 
  -8  -9  10       24.58       15.94     28.39 o 
  -7  -9  10      620.78      513.81     45.67 o 
  -6  -9  10      559.55      484.05     31.69 o 
  -5  -9  10      427.62      421.53     28.94 o 
  -4  -9  10        9.58       34.19     16.88 o 
  -3  -9  10       16.39       18.48     16.40 o 
  -2  -9  10     1674.85     1493.90     57.14 o 
  -1  -9  10     1996.60     1714.99     63.61 o 
   0  -9  10      949.75      921.00     40.58 o 
   1  -9  10      330.56      306.70     24.10 o 
   2  -9  10      237.32      260.54     22.41 o 
   3  -9  10      294.56      335.60     42.53 o 
   4  -9  10      323.16      259.90     42.30 o 
   5  -9  10      185.92      184.38     41.25 o 
   6  -9  10      478.80      420.72     58.01 o 
   7  -9  10     1561.26     1645.64    106.42 o 
   8  -9  10      137.90      103.16     46.55 o 
  -9  -8  10      530.45      453.82     50.91 o 
  -8  -8  10       23.59       27.35     26.82 o 
  -7  -8  10     2051.06     1821.81     95.30 o 
  -6  -8  10       31.86       31.19     24.15 o 
  -5  -8  10      423.45      358.60     25.40 o 
  -4  -8  10      356.13      354.44     25.33 o 
  -3  -8  10     2586.92     2529.14     87.21 o 
  -2  -8  10     1240.00     1213.12     48.01 o 
  -1  -8  10       15.57       18.07     14.58 o 
   0  -8  10      140.65      108.31     17.36 o 
   1  -8  10     1294.80     1145.54     59.93 o 
   2  -8  10      909.97      832.30     36.83 o 
   3  -8  10      556.25      467.03     45.21 o 
   4  -8  10      480.73      448.76     47.36 o 
   5  -8  10       30.69       -5.95     37.24 o 
   6  -8  10        0.04      -15.96     23.97 o 
   7  -8  10      416.11      373.47     37.15 o 
   8  -8  10      151.67      206.58     33.50 o 
 -10  -7  10      390.75      391.22     56.38 o 
  -9  -7  10       11.13        3.03     33.57 o 
  -8  -7  10      131.48       96.58     31.19 o 
  -7  -7  10     2912.82     2462.29    121.19 o 
  -6  -7  10       56.31       32.41     23.27 o 
  -5  -7  10        4.95       22.50     15.40 o 
  -4  -7  10     2040.95     1849.76     66.39 o 
  -3  -7  10     2527.73     2308.27    106.42 o 
  -2  -7  10     1266.62     1264.54     48.97 o 
  -1  -7  10      672.36      673.25     45.70 o 
   0  -7  10       16.42        4.28     11.13 o 
   1  -7  10      704.94      671.05     27.50 o 
   2  -7  10       12.85       14.37     12.07 o 
   3  -7  10      272.10      259.55     32.84 o 
   4  -7  10       19.09        8.35     21.43 o 
   5  -7  10      795.01      819.30     46.55 o 
   6  -7  10       45.68       42.58     24.64 o 
   7  -7  10     1101.28     1170.98     59.34 o 
   8  -7  10        6.88      -17.09     26.11 o 
   9  -7  10        4.03       10.76     40.61 o 
 -10  -6  10      167.97      170.24     47.13 o 
  -9  -6  10      721.01      735.66     63.13 o 
  -8  -6  10       81.64       75.46     31.53 o 
  -7  -6  10     2401.95     2156.48    109.21 o 
  -6  -6  10      180.33      165.01     27.81 o 
  -5  -6  10      347.96      311.47     22.85 o 
  -4  -6  10      228.79      235.02     16.94 o 
  -3  -6  10        1.50       14.04     11.55 o 
  -2  -6  10      487.81      472.08     22.59 o 
  -1  -6  10      291.74      267.71     24.31 o 
   0  -6  10     5464.06     5310.70    175.02 o 
   1  -6  10     1657.81     1621.64     49.68 o 
   2  -6  10     4156.86     3860.16    285.56 o 
   3  -6  10        0.20      -10.74     17.40 o 
   4  -6  10      191.46      180.88     24.46 o 
   5  -6  10       33.56        8.24     20.61 o 
   6  -6  10      335.88      383.64     33.72 o 
   7  -6  10       29.87        6.48     24.22 o 
   8  -6  10       73.72       58.85     34.53 o 
   9  -6  10       35.53       21.70     28.98 o 
 -10  -5  10       73.06       34.85     43.81 o 
  -9  -5  10       26.00      -19.08     33.69 o 
  -8  -5  10       54.99       47.71     30.49 o 
  -7  -5  10       33.24       39.53     21.65 o 
  -6  -5  10      414.06      441.58     37.76 o 
  -5  -5  10     1020.22      997.01     44.14 o 
  -4  -5  10      675.87      607.56     31.19 o 
  -3  -5  10     3440.00     3244.65     90.53 o 
  -2  -5  10        5.93      -10.16     10.16 o 
  -1  -5  10     2209.98     2147.94     92.37 o 
   0  -5  10      193.69      225.37     26.98 o 
   1  -5  10     1336.61     1279.57     47.38 o 
   2  -5  10       82.76       80.95     27.43 o 
   3  -5  10      824.15      886.52     44.43 o 
   4  -5  10      250.80      294.71     45.32 o 
   5  -5  10     1349.61     1238.43     56.73 o 
   6  -5  10      267.53      277.86     41.86 o 
   7  -5  10      273.24      265.68     31.97 o 
   8  -5  10        6.99        0.30     24.84 o 
   9  -5  10        3.39       -2.08     35.64 o 
 -11  -4  10       21.82       38.17     47.01 o 
 -10  -4  10       20.46      -41.08     41.08 o 
  -9  -4  10      720.10      736.68     47.20 o 
  -8  -4  10      594.02      653.37     41.87 o 
  -7  -4  10       23.30       22.01     20.85 o 
  -6  -4  10      314.15      315.17     35.78 o 
  -5  -4  10        0.29        2.57     12.51 o 
  -4  -4  10       40.66       30.69     10.35 o 
  -3  -4  10      925.68      852.57     34.28 o 
  -2  -4  10     5055.04     4901.96    155.85 o 
  -1  -4  10      175.86      198.97     19.52 o 
   0  -4  10     2787.44     2503.03     71.10 o 
   1  -4  10       35.64       30.07      9.83 o 
   2  -4  10      244.26      243.28     15.83 o 
   3  -4  10      153.33      158.29     22.92 o 
   4  -4  10      388.86      360.21     29.08 o 
   5  -4  10       29.07       26.10     19.50 o 
   6  -4  10      446.07      433.37     34.22 o 
   7  -4  10      478.85      515.28     38.10 o 
   8  -4  10      100.33       68.10     27.71 o 
   9  -4  10       54.24       31.30     27.04 o 
 -11  -3  10        4.32       19.23     32.38 o 
 -10  -3  10      119.87       94.66     62.92 o 
  -9  -3  10       35.23       26.47     25.85 o 
  -8  -3  10       40.37       35.89     29.03 o 
  -7  -3  10      785.98      784.44     43.55 o 
  -6  -3  10     1078.28     1068.30     49.19 o 
  -5  -3  10     1171.87     1159.08     62.40 o 
  -4  -3  10       65.42       57.48     16.28 o 
  -3  -3  10      401.24      397.84     19.36 o 
  -2  -3  10       10.85       18.52      9.62 o 
  -1  -3  10      275.55      225.78     14.68 o 
   0  -3  10     2428.96     2336.76     83.12 o 
   1  -3  10      327.15      292.75     17.03 o 
   2  -3  10     1312.89     1216.55     39.60 o 
   3  -3  10     1464.69     1524.13     63.08 o 
   4  -3  10     1202.56     1190.87     52.99 o 
   5  -3  10      787.07      733.20     40.97 o 
   6  -3  10     1589.93     1686.06     70.93 o 
   7  -3  10      191.70      212.58     28.65 o 
   8  -3  10      118.54      200.93     31.32 o 
   9  -3  10       69.90       71.93     30.46 o 
 -11  -2  10        9.85        4.85     28.76 o 
 -10  -2  10      172.72      162.55     31.07 o 
  -9  -2  10       17.94       40.51     25.43 o 
  -8  -2  10        1.82        0.32     21.70 o 
  -7  -2  10      468.65      546.42     36.40 o 
  -6  -2  10      295.59      329.06     28.79 o 
  -5  -2  10      164.37      183.86     22.59 o 
  -4  -2  10      870.16      856.91     40.47 o 
  -3  -2  10     3082.83     2953.58     82.16 o 
  -2  -2  10     1172.39     1120.00     36.29 o 
  -1  -2  10     2485.54     2590.95     73.51 o 
   0  -2  10        0.48        7.64      9.34 o 
   1  -2  10     1042.30     1013.83     58.23 o 
   2  -2  10       24.89       13.02     10.20 o 
   3  -2  10     1996.57     2017.05     77.55 o 
   4  -2  10      689.14      652.59     36.88 o 
   5  -2  10       45.52       62.34     19.98 o 
   6  -2  10       19.22       14.20     21.36 o 
   7  -2  10      233.57      236.14     30.39 o 
   8  -2  10       77.71       67.31     27.99 o 
   9  -2  10       66.04       95.80     30.23 o 
  10  -2  10      520.51      608.76     47.24 o 
 -11  -1  10      163.61      192.52     32.56 o 
 -10  -1  10      210.22      212.15     31.70 o 
  -9  -1  10      295.48      271.88     39.22 o 
  -8  -1  10      841.88      875.54     45.17 o 
  -7  -1  10      612.96      620.26     74.65 o 
  -6  -1  10      198.64      222.75     24.78 o 
  -5  -1  10       80.58       60.80     18.09 o 
  -4  -1  10      203.95      219.18     22.09 o 
  -3  -1  10       38.62       27.46     15.00 o 
  -2  -1  10     5381.75     5520.29    147.92 o 
  -1  -1  10       57.67       71.30     10.73 o 
   0  -1  10     6223.62     6357.74    169.18 o 
   1  -1  10     1076.40     1109.37     67.49 o 
   2  -1  10     1015.42     1053.39     34.20 o 
   3  -1  10      276.09      254.43     24.13 o 
   4  -1  10     1734.62     1791.98     72.15 o 
   5  -1  10        1.53       -9.32     25.11 o 
   6  -1  10     1363.14     1519.05     66.03 o 
   7  -1  10      851.64      953.13     50.72 o 
   8  -1  10      333.82      391.75     38.09 o 
   9  -1  10      664.21      666.08     46.41 o 
  10  -1  10      386.67      439.77     43.59 o 
 -11   0  10      129.68      133.63     30.63 o 
 -10   0  10       67.11       35.05     24.96 o 
  -9   0  10      205.08      217.60     28.89 o 
  -8   0  10        1.35        7.33     20.86 o 
  -7   0  10     1784.88     1879.66     73.26 o 
  -6   0  10       12.92       -0.34     18.33 o 
  -5   0  10     2523.28     2496.35     90.48 o 
  -4   0  10        2.29       11.37     15.10 o 
  -3   0  10      480.85      414.63     26.54 o 
  -2   0  10      671.05      750.38     26.21 o 
  -1   0  10      511.60      524.90     21.32 o 
   0   0  10     1644.50     1767.46     51.83 o 
   1   0  10     4435.42     4231.21    114.68 o 
   2   0  10     1437.58     1246.69     84.88 o 
   3   0  10     1896.50     1987.64    115.32 o 
   4   0  10     6341.97     6567.02    225.18 o 
   5   0  10      164.89      177.60     38.26 o 
   6   0  10      699.99      631.87     40.81 o 
   7   0  10       10.70       -1.87     21.66 o 
   8   0  10     1012.51     1135.15     58.64 o 
   9   0  10       90.18      129.75     35.58 o 
 -11   1  10      212.22      140.69     34.50 o 
 -10   1  10     1283.98     1304.08     60.15 o 
  -9   1  10       20.82      -20.29     21.00 o 
  -8   1  10      273.36      241.93     26.58 o 
  -7   1  10       53.73       26.20     22.78 o 
  -6   1  10       13.91       18.86     17.20 o 
  -5   1  10       55.35       43.26     16.89 o 
  -4   1  10     3639.43     3764.28    129.26 o 
  -3   1  10     1245.47     1199.73     49.05 o 
  -2   1  10     1658.91     1525.14     58.22 o 
  -1   1  10     4181.69     4103.40    111.42 o 
   0   1  10      392.90      303.27     16.68 o 
   1   1  10     1661.62     1646.10     77.74 o 
   2   1  10      110.52       94.46     11.25 o 
   3   1  10      163.64      166.58     21.27 o 
   4   1  10      113.70       90.61     22.46 o 
   5   1  10     1419.08     1386.13     61.60 o 
   6   1  10       83.14      100.73     24.69 o 
   7   1  10     1270.00     1414.83    108.57 o 
   8   1  10        5.57       18.77     25.87 o 
   9   1  10       62.49       26.99     28.60 o 
 -11   2  10        1.50       11.42     25.89 o 
 -10   2  10        0.35      -23.19     23.19 o 
  -9   2  10      767.86      694.18     40.85 o 
  -8   2  10        5.26       -1.92     20.28 o 
  -7   2  10     2834.30     2717.40     99.02 o 
  -6   2  10     2560.81     2418.38     89.22 o 
  -5   2  10      980.04     1003.12     62.17 o 
  -4   2  10       39.27       28.85     16.01 o 
  -3   2  10       32.67       46.80     15.52 o 
  -2   2  10       61.51       66.54     14.94 o 
  -1   2  10      949.22      836.65     85.62 o 
   0   2  10     4267.83     3741.24    129.39 o 
   1   2  10     1297.02     1168.10     52.64 o 
   2   2  10     5431.13     4684.06    127.51 o 
   3   2  10       25.06       21.91     18.77 o 
   4   2  10      359.45      342.35     29.63 o 
   5   2  10       46.70       51.95     21.74 o 
   6   2  10     1662.01     1768.92     80.87 o 
   7   2  10       38.21       38.38     25.19 o 
   8   2  10     1945.76     2027.45     87.28 o 
   9   2  10       23.37       -6.54     41.11 o 
 -11   3  10       86.74      141.59     30.17 o 
 -10   3  10      486.39      497.02     37.74 o 
  -9   3  10      170.54      179.77     27.31 o 
  -8   3  10        7.85        5.84     31.39 o 
  -7   3  10      395.02      390.48     30.56 o 
  -6   3  10     1730.94     1772.21     69.62 o 
  -5   3  10      160.98      122.82     20.22 o 
  -4   3  10      160.97      171.42     26.24 o 
  -3   3  10     2749.22     2423.67     87.50 o 
  -2   3  10      956.90      857.39     39.10 o 
  -1   3  10      603.51      601.13     31.73 o 
   0   3  10      117.97      123.52     13.08 o 
   1   3  10      846.27      756.73     28.96 o 
   2   3  10        0.46      -11.50     13.51 o 
   3   3  10     3841.52     3433.43    124.68 o 
   4   3  10        0.22       -7.38     27.49 o 
   5   3  10      485.66      488.08     37.19 o 
   6   3  10      312.49      340.52     33.97 o 
   7   3  10      425.43      428.51     56.23 o 
   8   3  10       63.32       30.35     27.73 o 
   9   3  10      105.71       73.26     58.27 o 
 -10   4  10      119.82      131.78     63.80 o 
  -9   4  10      749.53      708.80     41.28 o 
  -8   4  10      777.98      705.11     40.78 o 
  -7   4  10      453.14      432.53     35.46 o 
  -6   4  10     1642.93     1514.84     73.28 o 
  -5   4  10      148.46      126.14     21.93 o 
  -4   4  10       60.67       38.02     16.83 o 
  -3   4  10     1307.29     1223.09     51.55 o 
  -2   4  10     3631.11     3202.79    111.78 o 
  -1   4  10       24.53       45.46     14.95 o 
   0   4  10     2327.33     2126.53     63.07 o 
   1   4  10       38.58       15.63     13.78 o 
   2   4  10     1309.63     1183.12     49.72 o 
   3   4  10      328.08      272.53     28.53 o 
   4   4  10      102.16       55.10     23.45 o 
   5   4  10      864.74      969.67     75.14 o 
   6   4  10     2045.19     2028.92    195.70 o 
   7   4  10      141.17      199.00     55.56 o 
   8   4  10      202.35       92.09     65.05 o 
   9   4  10       15.25      -20.17     30.19 o 
 -10   5  10       29.11       -6.34     24.30 o 
  -9   5  10      760.53      645.02     40.14 o 
  -8   5  10       10.82      -16.28     24.70 o 
  -7   5  10     1933.60     1824.88     94.14 o 
  -6   5  10       88.39       55.98     20.69 o 
  -5   5  10      967.16     1011.89     64.18 o 
  -4   5  10      741.80      659.48     36.19 o 
  -3   5  10     1072.93      980.83     44.62 o 
  -2   5  10      349.33      329.78     31.94 o 
  -1   5  10      366.36      343.58     26.30 o 
   0   5  10      558.89      487.95     24.26 o 
   1   5  10      661.62      573.32     26.43 o 
   2   5  10     1091.39     1018.67    110.75 o 
   3   5  10     1894.13     1737.09     73.12 o 
   4   5  10      330.65      217.46     28.89 o 
   5   5  10        0.18        5.02     23.42 o 
   6   5  10      265.25      227.10     33.43 o 
   7   5  10        2.07       -4.72     25.93 o 
   8   5  10      796.84      809.95    103.65 o 
 -10   6  10      405.01      472.96     38.72 o 
  -9   6  10        4.39       11.52     22.86 o 
  -8   6  10       69.63      106.08     25.17 o 
  -7   6  10       70.20       60.55     26.21 o 
  -6   6  10      708.55      655.40     38.83 o 
  -5   6  10      395.64      433.00     41.80 o 
  -4   6  10      360.58      346.34     27.96 o 
  -3   6  10     2372.86     2272.17     84.98 o 
  -2   6  10      290.94      307.49     25.63 o 
  -1   6  10     1306.45     1227.24     68.51 o 
   0   6  10     5066.08     4656.82    158.48 o 
   1   6  10       27.79       58.87     14.66 o 
   2   6  10       16.42       -4.45     12.91 o 
   3   6  10      883.42      853.97     47.25 o 
   4   6  10        9.22       17.58     35.23 o 
   5   6  10      601.78      613.19     43.43 o 
   6   6  10       11.90       -2.73     26.33 o 
   7   6  10        4.07       -3.85     26.21 o 
   8   6  10      249.24      207.60     35.63 o 
  -9   7  10      225.68      257.87     32.85 o 
  -8   7  10       63.30       76.63     25.33 o 
  -7   7  10       30.32       33.01     37.27 o 
  -6   7  10      295.08      370.26     31.97 o 
  -5   7  10        2.07       -1.86     19.01 o 
  -4   7  10       34.33       40.78     19.25 o 
  -3   7  10       11.32        0.78     17.27 o 
  -2   7  10     4023.97     3641.07    127.63 o 
  -1   7  10      280.06      333.96     26.93 o 
   0   7  10     4063.60     4024.74    139.61 o 
   1   7  10      480.42      423.95     29.13 o 
   2   7  10        8.75        2.65     18.30 o 
   3   7  10     1448.67     1135.47     77.88 o 
   4   7  10      225.04      204.19     31.30 o 
   5   7  10      388.28      396.81     37.62 o 
   6   7  10      896.04      967.30    153.43 o 
   7   7  10      447.68      498.28     58.42 o 
   8   7  10      381.02      331.82     54.28 o 
  -9   8  10        0.65       26.66     27.05 o 
  -8   8  10      293.17      288.36     55.07 o 
  -7   8  10      443.38      469.23     57.16 o 
  -6   8  10      189.53      202.21     27.49 o 
  -5   8  10     2463.76     2435.73    110.14 o 
  -4   8  10        3.29        8.37     21.85 o 
  -3   8  10     1631.99     1567.08     64.40 o 
  -2   8  10       91.86       93.19     20.43 o 
  -1   8  10       18.01       23.42     19.03 o 
   0   8  10       67.97       59.83     19.37 o 
   1   8  10     1571.47     1470.33     50.90 o 
   2   8  10      144.69      141.83     32.32 o 
   3   8  10     3352.19     3256.76    123.36 o 
   4   8  10      454.64      426.71     87.54 o 
   5   8  10      145.68      160.70     41.43 o 
   6   8  10      135.03      108.05     43.17 o 
   7   8  10      137.81       80.93     42.53 o 
  -8   9  10      408.73      454.55     71.88 o 
  -7   9  10       10.77       15.48     24.64 o 
  -6   9  10       80.23      108.26     25.48 o 
  -5   9  10       21.22        6.97     21.17 o 
  -4   9  10     2597.19     2449.11     93.03 o 
  -3   9  10      462.65      489.26     44.19 o 
  -2   9  10     1586.26     1616.41     67.08 o 
  -1   9  10     1086.49     1123.31     51.98 o 
   0   9  10      830.62      839.98     44.30 o 
   1   9  10       76.65       89.83     27.64 o 
   2   9  10       87.99       63.30     26.53 o 
   3   9  10      272.58      177.81     39.68 o 
   4   9  10     1221.13     1131.94     81.34 o 
   5   9  10     1038.27     1045.02     78.78 o 
   6   9  10      854.19      791.98     72.03 o 
  -7  10  10     1791.90     1867.65    116.25 o 
  -6  10  10      437.48      483.20     87.56 o 
  -5  10  10      833.68      946.79     49.38 o 
  -4  10  10       27.27       50.10     23.45 o 
  -3  10  10       36.45       31.09     21.82 o 
  -2  10  10       37.22        6.34     24.73 o 
  -1  10  10      577.78      536.44     47.88 o 
   0  10  10     1368.07     1293.34     76.04 o 
   2  10  10     1627.22     1665.25     91.08 o 
   3  10  10      631.52      620.58     62.78 o 
   4  10  10       37.86       24.03     40.09 o 
   5  10  10        0.45      -14.60     37.35 o 
  -6  11  10      420.42      454.64     50.39 o 
  -5  11  10      185.79      214.17     41.37 o 
  -4  11  10      651.53      536.85     51.90 o 
  -3  11  10     1411.03     1438.85     84.25 o 
  -2  11  10      444.34      520.56     49.34 o 
  -1  11  10      978.16      903.34     62.78 o 
   0  11  10       30.85       41.31     28.39 o 
   1  11  10      353.21      304.82     43.00 o 
   2  11  10      278.91      227.67     44.68 o 
   3  11  10      885.04      807.92     72.55 o 
   4  11  10      322.95      335.42     55.10 o 
  -5  12  10       20.84      -17.34     31.94 o 
  -4  12  10      118.11      128.87     37.88 o 
  -3  12  10       19.55       -8.38     30.66 o 
  -2  12  10     1009.17      996.61     68.36 o 
  -1  12  10       13.88      -16.58     30.49 o 
   0  12  10     1282.76     1162.49     75.23 o 
   1  12  10        7.31       38.81     37.64 o 
   2  12  10      507.58      541.97     56.79 o 
  -2  13  10      747.51      700.52     59.64 o 
  -1  13  10      219.85      177.34     40.79 o 
   0  13  10      469.74      442.77     53.35 o 
  -1 -14  11      299.83      287.22     32.24 o 
   0 -14  11     1351.11     1207.32    131.87 o 
   1 -14  11       12.20       28.18     23.67 o 
  -4 -13  11        5.08      -11.29     22.77 o 
  -3 -13  11      667.30      624.19     40.20 o 
  -2 -13  11      174.44      181.01     27.59 o 
  -1 -13  11       50.04       65.90     23.37 o 
   0 -13  11      127.51      101.78     24.41 o 
   1 -13  11      875.52      753.28     42.03 o 
   2 -13  11      884.71      803.15     69.64 o 
   3 -13  11     1321.99     1234.87     87.04 o 
  -6 -12  11        1.89       -0.17     29.27 o 
  -5 -12  11      213.64      190.78     27.91 o 
  -4 -12  11      498.78      450.21     32.77 o 
  -3 -12  11      292.66      256.54     29.12 o 
  -2 -12  11     3667.80     3449.97    119.83 o 
  -1 -12  11      879.90      807.00     42.98 o 
   0 -12  11      503.78      526.53     34.64 o 
   1 -12  11        2.53        7.52     20.24 o 
   2 -12  11       11.02       -9.08     38.05 o 
   3 -12  11      163.72      219.12     46.20 o 
   4 -12  11      403.59      516.66     63.36 o 
  -7 -11  11     1324.81     1140.15     71.74 o 
  -6 -11  11      664.01      524.22     47.30 o 
  -5 -11  11     1189.76     1131.88     51.50 o 
  -4 -11  11      408.54      415.50     31.02 o 
  -3 -11  11       13.66       -6.30     28.39 o 
  -2 -11  11      582.07      573.80     34.88 o 
  -1 -11  11       21.39       30.08     19.46 o 
   0 -11  11     1001.42      862.43     41.71 o 
   1 -11  11     1135.93     1103.68     48.85 o 
   2 -11  11     1193.04     1165.45     77.44 o 
   3 -11  11       49.57       71.56     38.63 o 
   4 -11  11       13.25      -17.28     41.43 o 
   5 -11  11        0.65      -14.02     39.04 o 
   6 -11  11      140.14       37.35     47.24 o 
  -8 -10  11      242.71      205.09     36.13 o 
  -7 -10  11        1.54      -24.67     27.17 o 
  -6 -10  11      529.36      448.82     43.23 o 
  -5 -10  11      641.72      561.96     34.48 o 
  -4 -10  11      904.29      871.20     56.70 o 
  -3 -10  11     3052.77     2708.30     95.01 o 
  -2 -10  11      558.75      515.85     32.83 o 
  -1 -10  11     1244.52     1208.28     50.62 o 
   0 -10  11       19.89       10.06     21.12 o 
   1 -10  11      258.44      250.14     24.47 o 
   2 -10  11      113.36       94.55     38.75 o 
   3 -10  11      848.21      774.58     62.14 o 
   4 -10  11      539.34      545.35     57.43 o 
   5 -10  11      610.71      609.23     63.01 o 
   6 -10  11        5.91      -39.27     39.27 o 
  -8  -9  11      219.30      154.53     34.21 o 
  -7  -9  11      569.83      521.37     45.91 o 
  -6  -9  11      194.05      134.34     30.60 o 
  -5  -9  11      504.72      476.24     30.78 o 
  -4  -9  11      245.95      234.59     22.85 o 
  -3  -9  11        8.49       -7.73     17.05 o 
  -2  -9  11     1550.92     1411.82     60.10 o 
  -1  -9  11       22.83       -1.35     16.03 o 
   0  -9  11     3658.20     3308.75    111.60 o 
   1  -9  11       16.85       24.22     16.78 o 
   2  -9  11      116.37      126.72     34.44 o 
   3  -9  11      170.23      177.81     37.64 o 
   5  -9  11        4.10      -32.70     32.70 o 
   6  -9  11      652.27      708.90     68.66 o 
   7  -9  11       14.08       43.87     42.47 o 
  -9  -8  11        2.42      -24.15     33.45 o 
  -8  -8  11      261.62      237.44     36.48 o 
  -7  -8  11      135.14       98.39     29.61 o 
  -6  -8  11       30.87      -15.07     23.04 o 
  -5  -8  11     1312.77     1210.37     69.06 o 
  -4  -8  11       79.23       91.44     18.11 o 
  -3  -8  11     2633.79     2616.04     90.27 o 
  -2  -8  11      352.10      360.09     26.24 o 
  -1  -8  11        1.57        6.37     24.29 o 
   0  -8  11      796.13      709.31     33.98 o 
   1  -8  11     1267.63     1136.58     45.88 o 
   2  -8  11      986.87      844.29     58.94 o 
   3  -8  11     1379.05     1186.52     75.70 o 
   4  -8  11       57.58       40.40     21.02 o 
   5  -8  11      304.29      353.32     34.86 o 
   6  -8  11       13.85       41.90     27.15 o 
   7  -8  11       31.07       63.39     28.61 o 
   8  -8  11       81.38      114.17     32.99 o 
  -9  -7  11        0.17      -19.03     34.27 o 
  -8  -7  11      116.08      128.47     34.62 o 
  -7  -7  11     1261.52     1069.69     66.15 o 
  -6  -7  11      101.18       92.80     25.95 o 
  -5  -7  11      530.37      432.88     38.34 o 
  -4  -7  11      729.82      700.99     34.17 o 
  -3  -7  11     1764.78     1679.49     61.75 o 
  -2  -7  11     3899.80     3715.92    122.46 o 
  -1  -7  11      494.19      480.67     27.78 o 
   0  -7  11     1265.16     1233.21     49.21 o 
   1  -7  11     1920.97     1910.05     58.56 o 
   2  -7  11      111.50      125.80     30.20 o 
   3  -7  11       88.93       11.35     19.72 o 
   4  -7  11       18.03       28.48     22.06 o 
   5  -7  11      239.30      272.37     31.18 o 
   6  -7  11        0.08       -6.90     23.88 o 
   7  -7  11      112.69      105.82     29.71 o 
   8  -7  11       17.82        1.61     27.73 o 
 -10  -6  11      395.59      298.94     53.99 o 
  -9  -6  11       67.06       33.57     35.90 o 
  -8  -6  11      389.25      426.89     47.01 o 
  -7  -6  11      310.51      369.75     42.47 o 
  -6  -6  11      863.19      784.82     52.42 o 
  -5  -6  11      434.07      381.27     36.31 o 
  -4  -6  11      633.62      595.46     30.20 o 
  -3  -6  11       14.72       13.30     12.34 o 
  -2  -6  11     5801.58     6072.48    195.10 o 
  -1  -6  11        9.77        9.59     11.70 o 
   0  -6  11      860.95      757.37     29.83 o 
   1  -6  11      772.81      741.77     29.45 o 
   3  -6  11        0.86       -4.42     19.37 o 
   4  -6  11      576.57      523.14     43.75 o 
   5  -6  11       45.21       50.86     23.61 o 
   6  -6  11     1411.80     1482.24     67.60 o 
   7  -6  11       13.01       -2.63     42.27 o 
   8  -6  11       54.05      122.39     55.24 o 
 -10  -5  11      314.84      366.96     56.79 o 
  -9  -5  11       72.51       28.86     36.77 o 
  -8  -5  11      170.71      223.25     40.09 o 
  -7  -5  11     1061.98     1048.97     67.49 o 
  -6  -5  11       26.34        8.11     19.31 o 
  -5  -5  11     3082.28     3012.05    106.92 o 
  -4  -5  11      448.94      385.43     27.38 o 
  -3  -5  11      394.24      339.79     19.56 o 
  -2  -5  11       11.65       -3.54     11.38 o 
  -1  -5  11       35.55       34.09     12.26 o 
   0  -5  11      373.72      397.31     37.62 o 
   1  -5  11     4556.98     4432.58    121.91 o 
   2  -5  11      270.60      258.36     25.90 o 
   3  -5  11     3041.50     3178.11    117.58 o 
   4  -5  11      374.58      264.06     57.75 o 
   5  -5  11      153.03      155.83     26.93 o 
   6  -5  11       11.43      -15.06     21.78 o 
   7  -5  11      429.57      492.86     39.04 o 
   8  -5  11      188.65      223.84     36.95 o 
   9  -5  11      302.62      318.68     39.73 o 
 -10  -4  11     1383.64     1468.64     96.23 o 
  -9  -4  11      167.11      193.00     33.41 o 
  -8  -4  11     1159.33     1309.34     96.67 o 
  -7  -4  11       18.90       11.85     28.86 o 
  -6  -4  11       42.62       40.62     31.48 o 
  -5  -4  11       46.70       20.73     16.77 o 
  -3  -4  11        3.72       10.97     11.04 o 
  -2  -4  11     3477.80     3282.06    111.50 o 
  -1  -4  11     2993.66     2992.03     84.38 o 
   0  -4  11     3231.33     3082.31     87.17 o 
   1  -4  11       39.28       17.19     13.20 o 
   2  -4  11     1235.74     1292.45     56.91 o 
   3  -4  11     1111.04     1142.43     52.92 o 
   4  -4  11     5147.19     5325.47    186.42 o 
   5  -4  11      684.38      806.16     44.43 o 
   6  -4  11       86.58      102.77     24.63 o 
   7  -4  11      649.22      639.92     44.48 o 
   8  -4  11       41.40      -12.30     26.59 o 
   9  -4  11      234.93      258.98     38.31 o 
 -10  -3  11       64.58       46.69     37.21 o 
  -9  -3  11      530.19      574.53     42.55 o 
  -8  -3  11      279.52      325.38     59.08 o 
  -7  -3  11     1726.99     1983.52     79.18 o 
  -6  -3  11      177.66      147.31     28.83 o 
  -5  -3  11     4808.13     4788.28    163.37 o 
  -4  -3  11      403.78      411.15     29.54 o 
  -3  -3  11     1886.09     1844.77     77.94 o 
  -2  -3  11     1124.44     1181.08     39.14 o 
  -1  -3  11     3006.87     2887.47     81.65 o 
   0  -3  11     2417.77     2282.17     72.72 o 
   1  -3  11     4552.62     4338.95    178.27 o 
   2  -3  11     4916.40     4756.29    166.30 o 
   3  -3  11       62.92       40.34     20.36 o 
   4  -3  11      492.06      502.90     34.98 o 
   5  -3  11        3.31      -18.61     18.61 o 
   6  -3  11      209.92      261.96     29.39 o 
   7  -3  11     1206.73     1207.72     60.07 o 
   8  -3  11      546.98      664.49     46.04 o 
   9  -3  11        0.00      -26.59     26.59 o 
 -11  -2  11      136.80       93.51     67.58 o 
 -10  -2  11      661.73      727.39     47.75 o 
  -9  -2  11        1.47      -24.50     24.50 o 
  -8  -2  11      452.56      526.44     38.16 o 
  -7  -2  11      151.42      189.27     26.82 o 
  -6  -2  11     1902.13     1998.26     78.13 o 
  -5  -2  11     3110.13     3110.62    111.28 o 
  -4  -2  11      895.69      877.01     42.64 o 
  -3  -2  11     1622.10     1600.16     65.98 o 
  -2  -2  11     5510.95     5598.23    151.21 o 
  -1  -2  11     1782.05     1822.60     54.94 o 
   0  -2  11        6.96        2.85     10.18 o 
   1  -2  11      213.34      204.79     19.26 o 
   2  -2  11      966.78      915.56     90.65 o 
   3  -2  11      870.40      901.04     44.66 o 
   4  -2  11      532.94      528.89     35.08 o 
   5  -2  11      909.76     1022.08     50.44 o 
   6  -2  11      487.16      508.83     38.26 o 
   7  -2  11       74.78       39.89     25.04 o 
   8  -2  11      360.79      467.70     57.63 o 
   9  -2  11      265.97      318.11     38.57 o 
 -11  -1  11        4.48       -2.81     28.19 o 
 -10  -1  11      437.19      487.33     41.12 o 
  -9  -1  11     2231.55     2441.06     94.73 o 
  -8  -1  11     1395.35     1475.41     63.51 o 
  -7  -1  11     1607.52     1677.65     68.67 o 
  -6  -1  11      597.52      597.43     46.46 o 
  -5  -1  11      742.71      681.82     37.86 o 
  -4  -1  11       54.70       66.23     18.54 o 
  -3  -1  11     1218.14     1158.88     48.76 o 
  -2  -1  11     2128.08     2116.48     77.84 o 
  -1  -1  11      405.48      461.38     21.28 o 
   0  -1  11     1690.00     1584.48     48.21 o 
   1  -1  11     1018.44     1072.81     35.50 o 
   2  -1  11      619.89      615.56     72.38 o 
   3  -1  11      424.82      468.34     31.76 o 
   4  -1  11        6.60        6.13     20.21 o 
   5  -1  11       16.31       13.60     20.96 o 
   6  -1  11      684.55      807.68     46.61 o 
   7  -1  11        4.20       -1.26     24.10 o 
   8  -1  11        5.44      -29.73     29.73 o 
   9  -1  11       35.67       -7.99     28.37 o 
 -11   0  11      190.15      161.79     32.33 o 
 -10   0  11       60.54       49.47     44.10 o 
  -9   0  11        1.05        5.32     23.70 o 
  -8   0  11       80.48       48.32     22.61 o 
  -7   0  11     1343.84     1454.84     61.58 o 
  -6   0  11       73.98       66.49     21.15 o 
  -5   0  11     2490.96     2483.73     90.73 o 
  -4   0  11     1267.51     1368.94     55.68 o 
  -3   0  11     1051.05      971.41     43.31 o 
  -2   0  11      150.47      219.86     23.88 o 
  -1   0  11       65.37       73.19     20.76 o 
   0   0  11        7.21       12.74      9.47 o 
   1   0  11     2873.02     2904.41    119.49 o 
   2   0  11      452.06      539.69     78.34 o 
   3   0  11     1660.77     1619.11    131.06 o 
   4   0  11     1503.72     1547.24     90.91 o 
   5   0  11        1.81       23.26     21.39 o 
   6   0  11      200.60      214.11     29.07 o 
   7   0  11       60.89       88.39     26.39 o 
   8   0  11       61.35      104.19     31.79 o 
   9   0  11       13.25        3.55     28.57 o 
 -11   1  11       68.45       47.85     29.44 o 
 -10   1  11      559.96      625.71     42.54 o 
  -9   1  11      268.21      251.27     30.81 o 
  -8   1  11      249.59      304.85     42.10 o 
  -7   1  11      584.24      626.30     37.21 o 
  -6   1  11       47.40       63.29     20.32 o 
  -5   1  11       60.66       49.70     25.43 o 
  -4   1  11     2889.38     2949.41    104.50 o 
  -3   1  11       41.05       19.98     14.21 o 
  -2   1  11     2530.15     2338.50     84.59 o 
  -1   1  11       19.17       31.10     10.07 o 
   0   1  11      889.88      839.42     30.06 o 
   1   1  11     1349.04     1294.48     42.42 o 
   2   1  11       16.73        9.51     16.47 o 
   3   1  11     1158.50     1116.91    100.39 o 
   4   1  11      822.72      795.88     43.53 o 
   5   1  11       61.00       57.49     22.76 o 
   6   1  11       72.41       59.62     25.06 o 
   7   1  11      158.16      210.60     33.69 o 
   8   1  11        5.81       24.48     27.66 o 
   9   1  11      416.78      563.13     54.90 o 
 -10   2  11       62.47       78.65     27.33 o 
  -9   2  11      528.10      543.67     38.70 o 
  -8   2  11      895.76      906.39     46.90 o 
  -7   2  11     2387.10     2335.84     88.08 o 
  -6   2  11       13.64       -9.02     18.44 o 
  -5   2  11      395.72      424.53     29.93 o 
  -4   2  11       43.41       53.16     17.38 o 
  -3   2  11      384.39      437.44     28.68 o 
  -2   2  11     2312.19     2060.79     76.23 o 
  -1   2  11     1059.89     1084.46     46.10 o 
   0   2  11      725.30      575.23     24.28 o 
   1   2  11      356.89      279.29     17.91 o 
   2   2  11     1483.81     1271.58     88.61 o 
   3   2  11      366.85      356.08     72.20 o 
   4   2  11      365.32      355.51     30.91 o 
   5   2  11       87.97       75.11     24.11 o 
   6   2  11      154.56      157.18     35.81 o 
   7   2  11       23.44       25.78     27.90 o 
   8   2  11       16.01       22.27     28.86 o 
   9   2  11      366.97      433.37     45.85 o 
 -10   3  11      606.46      589.17     41.49 o 
  -9   3  11       73.28       71.08     25.87 o 
  -8   3  11       11.23       -9.35     22.34 o 
  -7   3  11     1524.51     1562.68     65.35 o 
  -6   3  11      238.40      272.05     26.90 o 
  -5   3  11     5473.41     5490.20    186.00 o 
  -4   3  11      330.49      352.63     66.15 o 
  -3   3  11     1544.74     1391.49     56.71 o 
  -2   3  11        9.58        0.77     14.46 o 
  -1   3  11      296.02      273.25     23.30 o 
   0   3  11       17.60        9.28     11.43 o 
   1   3  11     2855.52     2570.70    129.96 o 
   2   3  11      142.60       32.94     54.58 o 
   3   3  11     2001.14     1834.76    160.79 o 
   4   3  11      264.96      291.36     30.33 o 
   5   3  11      355.45      336.31     35.01 o 
   6   3  11      311.24      293.51     38.66 o 
   7   3  11      555.97      546.21     45.35 o 
   8   3  11       30.08       17.47     30.74 o 
   9   3  11       36.77       -5.28     40.03 o 
 -10   4  11      589.51      593.78     59.49 o 
  -9   4  11      496.02      434.93     36.49 o 
  -8   4  11      633.80      673.57     41.01 o 
  -7   4  11      640.28      557.57     37.23 o 
  -6   4  11      766.91      700.13     39.56 o 
  -5   4  11      688.92      737.50     40.14 o 
  -4   4  11     2193.31     2189.09     82.29 o 
  -3   4  11        0.30       -4.39     16.05 o 
  -2   4  11     2423.02     2327.91     85.94 o 
  -1   4  11      111.98      101.35     23.16 o 
   0   4  11     1860.30     1748.60    139.35 o 
   1   4  11       28.28       25.70     12.67 o 
   3   4  11      235.77      199.15     28.20 o 
   4   4  11     1228.23     1204.23     57.95 o 
   5   4  11      250.29      212.42     45.24 o 
   6   4  11       55.01       75.18     27.51 o 
   7   4  11      222.52      255.42     40.96 o 
   8   4  11       35.85       63.86     31.36 o 
 -10   5  11       10.23        3.57     27.95 o 
  -9   5  11      764.06      739.81     44.28 o 
  -8   5  11      403.84      354.39     33.39 o 
  -7   5  11     1692.77     1751.22    138.74 o 
  -6   5  11      117.79       80.86     26.21 o 
  -5   5  11     3025.93     2916.39    241.28 o 
  -4   5  11       18.00       -6.17     17.24 o 
  -3   5  11       83.02       90.41     19.84 o 
  -2   5  11       11.62      -14.96     14.96 o 
  -1   5  11     1223.15     1114.93     76.34 o 
   0   5  11       10.36       19.63     17.57 o 
   1   5  11     1854.70     1771.30     56.14 o 
   2   5  11     2135.76     1206.47     70.40 o 
   3   5  11      792.86      603.29     42.50 o 
   4   5  11     1225.80     1061.30     54.34 o 
   5   5  11        2.17       -2.31     25.21 o 
   6   5  11        1.15        1.45     26.50 o 
   7   5  11      719.30      686.60    124.42 o 
   8   5  11      226.49      210.21     71.33 o 
  -9   6  11       30.91       16.69     25.09 o 
  -8   6  11       18.12       -7.90     23.32 o 
  -7   6  11       14.22       -6.12     37.73 o 
  -6   6  11     1417.39     1269.85     79.01 o 
  -5   6  11      413.56      419.98     32.33 o 
  -4   6  11     1599.76     1629.09    128.41 o 
  -3   6  11      554.89      457.81     32.90 o 
  -2   6  11     1038.09     1027.59     47.74 o 
  -1   6  11      250.09      261.21     24.48 o 
   0   6  11      712.16      640.89     35.67 o 
   1   6  11      271.11      270.54     21.58 o 
   2   6  11        3.19       -1.38     27.84 o 
   3   6  11     1621.10     1373.64     78.52 o 
   4   6  11     1794.56     1430.12     66.41 o 
   5   6  11      771.19      818.62     49.91 o 
   6   6  11       52.12      -13.13     26.04 o 
   7   6  11      306.91      285.45     69.70 o 
   8   6  11      527.07      595.96     76.63 o 
  -9   7  11     1076.01     1221.59     60.56 o 
  -8   7  11      310.13      359.63     57.92 o 
  -7   7  11     1135.41     1161.45    103.48 o 
  -6   7  11      157.22      174.40     26.83 o 
  -5   7  11       71.44       91.82     23.69 o 
  -4   7  11      144.60       95.19     30.37 o 
  -3   7  11     1807.40     1749.25     70.31 o 
  -2   7  11     1495.73     1426.61     60.34 o 
  -1   7  11       27.68        6.72     17.33 o 
   0   7  11     2848.15     2706.59    111.33 o 
   1   7  11      840.19      786.62     42.75 o 
   2   7  11      788.28      687.60     68.54 o 
   3   7  11        2.75      -23.54     23.54 o 
   4   7  11        4.49      -19.20     26.07 o 
   5   7  11      166.76      127.97     48.87 o 
   6   7  11       56.42       38.58     62.26 o 
   7   7  11       18.57       11.23     38.69 o 
  -8   8  11       24.26       -3.80     26.18 o 
  -7   8  11      357.23      376.27     34.81 o 
  -6   8  11      583.63      587.67     39.65 o 
  -5   8  11      808.68      773.08     54.95 o 
  -4   8  11      227.78      226.15     27.54 o 
  -3   8  11      720.81      708.54     41.18 o 
  -2   8  11      139.35      140.04     23.60 o 
  -1   8  11       23.47       28.91     28.54 o 
   0   8  11        5.70        7.09     18.85 o 
   1   8  11      856.33      805.84     60.36 o 
   2   8  11       44.19       -8.50     18.73 o 
   3   8  11      613.86      580.18     43.24 o 
   4   8  11      316.59      311.32     37.00 o 
   5   8  11        5.26      -35.32     35.32 o 
   6   8  11        0.33       67.03     42.42 o 
  -8   9  11      497.88      530.86     42.78 o 
  -7   9  11       98.21       74.11     36.45 o 
  -6   9  11       29.18       53.30     25.39 o 
  -5   9  11        2.94        6.08     22.67 o 
  -4   9  11      545.07      511.77     36.65 o 
  -3   9  11      184.77      173.57     26.74 o 
  -2   9  11      760.37      705.28     47.48 o 
  -1   9  11       10.03       23.22     21.99 o 
   0   9  11      119.59      103.22     24.93 o 
   1   9  11       82.55      104.38     29.85 o 
   3   9  11      185.59      166.17     43.64 o 
   4   9  11       41.70       33.98     41.25 o 
   5   9  11       10.06       -2.97     37.47 o 
   6   9  11      188.82      164.37     46.66 o 
  -7  10  11      577.21      600.91     61.59 o 
  -6  10  11       14.99      -21.82     24.99 o 
  -5  10  11      351.22      464.89     37.64 o 
  -4  10  11       17.14       -6.86     22.22 o 
  -3  10  11      164.75      165.54     34.53 o 
  -2  10  11      383.58      350.90     43.29 o 
  -1  10  11       80.13      117.18     32.64 o 
   0  10  11      233.72      265.14     37.64 o 
   1  10  11       82.77       97.80     31.65 o 
   3  10  11      104.35       70.17     40.79 o 
   4  10  11        2.28      -40.79     40.79 o 
   5  10  11      261.33      196.13     47.42 o 
  -5  11  11      349.50      415.48     49.22 o 
  -4  11  11      216.79      229.41     42.01 o 
  -3  11  11       32.21       73.60     33.45 o 
  -2  11  11      370.12      374.75     46.72 o 
  -1  11  11       12.13       14.25     28.16 o 
   0  11  11       67.43       53.99     32.29 o 
   1  11  11      154.11       43.99     34.33 o 
  -4  12  11      866.80      786.05     63.30 o 
  -3  12  11      128.08       59.52     36.25 o 
  -2  12  11     2023.75     2098.94    114.85 o 
  -1  12  11        0.70        4.07     31.07 o 
   0  12  11      108.31      -14.66     32.70 o 
   1  12  11        5.18       36.02     39.04 o 
  -3 -13  12     1047.62      894.66     47.12 o 
  -2 -13  12      560.22      524.93     37.27 o 
  -1 -13  12       39.99      -14.66     24.90 o 
   0 -13  12        2.88       -8.98     22.66 o 
   1 -13  12       25.15       13.79     44.74 o 
   2 -13  12       25.52       36.31     43.87 o 
  -5 -12  12       18.44       -0.55     22.73 o 
  -4 -12  12       70.41       47.09     24.77 o 
  -3 -12  12      289.20      245.21     39.80 o 
  -2 -12  12        9.15       33.47     21.83 o 
  -1 -12  12       12.92      -38.93     41.19 o 
   0 -12  12      267.81      320.46     87.39 o 
   1 -12  12        9.86      -30.25     33.57 o 
   2 -12  12        5.74        8.61     38.40 o 
   3 -12  12      114.92       85.35     42.47 o 
   4 -12  12        7.48       46.43     50.62 o 
  -6 -11  12       61.93       65.22     30.49 o 
  -5 -11  12       15.86        7.33     27.75 o 
  -4 -11  12      382.40      395.25     31.11 o 
  -3 -11  12        2.42        2.38     26.01 o 
  -2 -11  12       28.54        5.21     18.61 o 
  -1 -11  12       21.45        9.06     28.86 o 
   0 -11  12      978.22      799.52     40.70 o 
   1 -11  12       28.44       61.73     35.90 o 
   2 -11  12      828.41      763.82     63.94 o 
   3 -11  12        0.19       12.86     37.70 o 
   4 -11  12      216.74      237.85     52.71 o 
   5 -11  12       37.41      -13.91     41.89 o 
  -7 -10  12       10.88       -2.85     28.80 o 
  -6 -10  12      521.16      470.70     45.85 o 
  -5 -10  12       86.25       50.04     28.74 o 
  -4 -10  12      157.74      151.18     23.41 o 
  -3 -10  12      420.33      412.76     29.96 o 
  -2 -10  12        0.15       -6.99     18.62 o 
  -1 -10  12      849.08      823.70     40.71 o 
   0 -10  12       13.31        8.64     33.16 o 
   1 -10  12      211.41      208.47     41.78 o 
   2 -10  12      553.61      486.93     51.20 o 
   3 -10  12      230.61      275.96     47.77 o 
   5 -10  12        9.89      -36.36     38.63 o 
   6 -10  12      248.76      189.44     55.33 o 
  -8  -9  12      792.89      673.35     54.98 o 
  -7  -9  12        5.35      -19.61     26.36 o 
  -6  -9  12      299.90      249.95     36.36 o 
  -5  -9  12       23.47       42.18     26.59 o 
  -4  -9  12        1.11      -28.82     29.35 o 
  -3  -9  12     1126.88      963.22     43.73 o 
  -2  -9  12     1443.37     1313.07     53.09 o 
  -1  -9  12     1041.37      978.19     43.65 o 
   0  -9  12      319.21      357.84     26.77 o 
   1  -9  12      590.54      569.07     31.94 o 
   2  -9  12      134.19      110.37     34.50 o 
   3  -9  12      195.08      171.23     41.25 o 
   4  -9  12       13.60        5.76     34.91 o 
   5  -9  12      469.00      409.14     55.68 o 
   6  -9  12       84.24      124.05     44.92 o 
  -8  -8  12        2.79       22.52     32.29 o 
  -7  -8  12      589.69      608.07     50.15 o 
  -6  -8  12      151.42      150.63     31.13 o 
  -5  -8  12      566.86      518.12     43.23 o 
  -4  -8  12      246.54      217.18     23.03 o 
  -3  -8  12       86.37       81.15     18.51 o 
  -2  -8  12      186.33      199.97     21.46 o 
  -1  -8  12       85.19      103.54     18.81 o 
   0  -8  12      212.75      256.56     23.43 o 
   1  -8  12      620.34      641.16     33.32 o 
   2  -8  12     3239.59     2814.99    143.94 o 
   4  -8  12     1978.21     1725.52    103.74 o 
   5  -8  12      138.27      122.87     29.47 o 
   6  -8  12        6.02       20.00     27.40 o 
   7  -8  12        5.31      -28.28     50.27 o 
  -9  -7  12      430.81      454.11     55.51 o 
  -8  -7  12      265.23      300.22     45.56 o 
  -7  -7  12      117.79      162.45     34.04 o 
  -6  -7  12        0.66      -23.33     23.74 o 
  -5  -7  12       42.07       72.90     24.96 o 
  -4  -7  12     1262.64     1146.25     65.69 o 
  -3  -7  12      777.06      770.44     35.96 o 
  -2  -7  12      674.53      666.02     33.76 o 
  -1  -7  12     1947.24     1833.16     66.87 o 
   0  -7  12        7.02      -15.19     15.19 o 
   1  -7  12     1013.72      978.93     43.75 o 
   2  -7  12       66.64       50.64     22.83 o 
   4  -7  12        2.39       -7.06     22.98 o 
   5  -7  12     1954.04     2026.30    151.13 o 
   6  -7  12      178.89      216.30     32.81 o 
   7  -7  12     1591.71     1688.85     77.55 o 
  -9  -6  12      981.10     1086.91     78.43 o 
  -8  -6  12      605.10      570.25     55.10 o 
  -7  -6  12      772.36      642.98     54.52 o 
  -6  -6  12      970.58      963.21     62.60 o 
  -5  -6  12        4.49        2.09     21.93 o 
  -4  -6  12      266.38      280.56     32.81 o 
  -3  -6  12       51.21       32.48     14.37 o 
  -2  -6  12      236.41      261.99     27.81 o 
  -1  -6  12      311.22      314.33     20.85 o 
   0  -6  12     5364.16     5292.73    144.05 o 
   1  -6  12       59.91       67.96     20.17 o 
   2  -6  12     1331.11     1281.54     58.86 o 
   3  -6  12        2.64       40.20     22.48 o 
   4  -6  12     1619.15     1529.07     67.91 o 
   5  -6  12      166.78      162.70     28.82 o 
   6  -6  12      227.46      320.07     38.49 o 
   7  -6  12      282.45      331.33     37.78 o 
   8  -6  12     1080.24     1204.41     64.29 o 
 -10  -5  12       15.33       20.42     42.12 o 
  -9  -5  12      141.84      107.58     42.88 o 
  -8  -5  12        1.43       -6.46     32.70 o 
  -7  -5  12        5.15      -28.10     28.10 o 
  -6  -5  12       15.27        9.67     20.46 o 
  -5  -5  12      531.01      546.59     35.15 o 
  -4  -5  12        1.31      -27.97     28.83 o 
  -3  -5  12     3270.88     3223.72    113.93 o 
  -2  -5  12      504.08      535.49     24.68 o 
  -1  -5  12      416.66      381.88     24.62 o 
   0  -5  12      212.03      242.24     30.74 o 
   1  -5  12      365.85      341.88     21.19 o 
   2  -5  12     1599.57     1539.64     66.44 o 
   3  -5  12     1834.04     1834.68     76.02 o 
   4  -5  12     1754.21     1700.75     72.87 o 
   5  -5  12      724.41      695.96     55.07 o 
   6  -5  12      100.24       56.13     28.63 o 
   7  -5  12      177.83      172.45     31.98 o 
   8  -5  12       58.32       31.49     27.96 o 
 -10  -4  12      458.00      532.60     61.21 o 
  -9  -4  12        7.17      -25.21     40.00 o 
  -8  -4  12     1072.53     1172.04     65.34 o 
  -7  -4  12      336.68      308.08     31.99 o 
  -6  -4  12     1916.94     1929.13     80.15 o 
  -5  -4  12      373.90      377.48     30.66 o 
  -4  -4  12        5.58       -6.11     20.71 o 
  -3  -4  12       10.54       -9.03     33.25 o 
  -2  -4  12     1087.15     1161.53     39.43 o 
  -1  -4  12     1675.67     1616.77     85.24 o 
   0  -4  12     2570.49     2481.09     90.51 o 
   1  -4  12      112.04       91.65     14.43 o 
   2  -4  12     2876.72     2902.45    108.84 o 
   3  -4  12      302.72      303.74     55.62 o 
   4  -4  12        5.40       17.71     20.90 o 
   5  -4  12      321.97      397.38     33.86 o 
   6  -4  12      253.23      380.03     39.04 o 
   7  -4  12      229.97      289.36     44.57 o 
   8  -4  12      219.09      212.71     42.33 o 
 -10  -3  12       17.30       18.95     31.45 o 
  -9  -3  12        1.02      -23.57     26.23 o 
  -8  -3  12      192.30      168.25     30.24 o 
  -7  -3  12      891.55      939.09     49.70 o 
  -6  -3  12      839.80      867.84     46.32 o 
  -5  -3  12       37.36       20.47     25.51 o 
  -4  -3  12      262.08      270.38     27.75 o 
  -3  -3  12      910.57      923.38     44.67 o 
  -2  -3  12       96.66      100.79     14.77 o 
  -1  -3  12      325.50      304.39     19.58 o 
   0  -3  12      934.14      989.91     35.99 o 
   1  -3  12      439.10      415.76     22.93 o 
   2  -3  12     3581.31     3452.56    174.34 o 
   3  -3  12       34.75       36.26     25.72 o 
   4  -3  12      939.52      950.45     48.69 o 
   5  -3  12        3.67       22.21     20.61 o 
   6  -3  12      152.41      157.99     26.85 o 
   7  -3  12      483.57      482.36     40.45 o 
   8  -3  12      541.51      583.43     49.25 o 
 -10  -2  12      114.14       88.27     32.17 o 
  -9  -2  12        8.79      -25.46     25.46 o 
  -8  -2  12        8.99      -19.30     23.70 o 
  -7  -2  12       73.10       72.54     24.81 o 
  -6  -2  12      444.36      469.24     34.83 o 
  -5  -2  12      635.90      690.22     44.57 o 
  -4  -2  12        6.52        1.86     17.93 o 
  -3  -2  12     1449.26     1292.28     62.20 o 
  -2  -2  12        7.98        9.74     16.28 o 
  -1  -2  12      935.13      905.42     32.79 o 
   0  -2  12      877.76      914.04     33.26 o 
   1  -2  12        1.57      -11.62     18.58 o 
   2  -2  12        6.96      -18.41     18.41 o 
   3  -2  12     1843.77     1711.55     70.20 o 
   4  -2  12      918.87      933.25     47.80 o 
   5  -2  12     1846.10     1960.68     80.94 o 
   6  -2  12       50.57       40.46     24.30 o 
   7  -2  12       21.82      -26.65     26.65 o 
   8  -2  12      535.91      669.15     47.33 o 
   9  -2  12        5.45      -24.29     30.97 o 
 -10  -1  12      358.34      403.08     39.06 o 
  -9  -1  12       40.36       -4.45     26.19 o 
  -8  -1  12      709.39      794.04     45.82 o 
  -7  -1  12       22.52       21.72     21.87 o 
  -6  -1  12      799.24      828.46     43.80 o 
  -5  -1  12       40.32       40.10     19.19 o 
  -4  -1  12      594.33      633.32     35.87 o 
  -3  -1  12       38.46       19.87     27.11 o 
  -2  -1  12     4088.29     4197.47    143.76 o 
  -1  -1  12     1820.18     1846.29     55.33 o 
   0  -1  12     3152.78     3269.58     91.80 o 
   1  -1  12     1440.69     1421.49     44.81 o 
   2  -1  12     2432.37     2300.89    271.39 o 
   3  -1  12     1645.12     1721.63     85.70 o 
   4  -1  12      138.91      124.25     24.17 o 
   5  -1  12     1467.63     1631.13     71.17 o 
   6  -1  12      787.29      882.19     50.16 o 
   7  -1  12      774.16      846.54     69.06 o 
   8  -1  12      165.40      177.45     32.41 o 
   9  -1  12      731.60      900.59     57.45 o 
 -10   0  12        6.14      -16.11     25.60 o 
  -9   0  12       53.12        6.54     25.34 o 
  -8   0  12       11.00      -16.95     22.59 o 
  -7   0  12      894.62      945.74     47.43 o 
  -6   0  12      315.03      377.03     30.59 o 
  -5   0  12     2333.79     2385.32     88.50 o 
  -4   0  12     3295.65     3487.35    122.15 o 
  -3   0  12     1425.63     1335.99     55.10 o 
  -2   0  12       35.50       39.87     16.07 o 
  -1   0  12       14.31       -0.56     13.34 o 
   0   0  12      283.42      271.44     24.32 o 
   1   0  12     1995.76     1906.73     76.98 o 
   2   0  12     5275.64     5080.47    176.37 o 
   3   0  12     1960.07     2057.30    275.96 o 
   4   0  12     1762.49     1698.93     96.67 o 
   5   0  12       46.33       49.17     45.44 o 
   6   0  12       45.02       -2.95     24.45 o 
   7   0  12       88.46       69.79     26.93 o 
   8   0  12      706.63      740.87     52.07 o 
   9   0  12        0.84       31.77     54.40 o 
 -10   1  12      533.32      599.52     73.89 o 
  -9   1  12     1065.63     1115.35     61.30 o 
  -8   1  12     1133.88     1084.04     51.93 o 
  -7   1  12      248.39      321.97     40.55 o 
  -6   1  12        0.74       -6.19     18.37 o 
  -5   1  12      440.90      484.44     60.74 o 
  -4   1  12      263.78      309.88     26.09 o 
  -3   1  12     1201.38     1128.11     48.64 o 
  -2   1  12     1089.11     1092.08     47.78 o 
  -1   1  12     8029.81     8204.96    269.27 o 
   0   1  12      491.81      437.98     25.84 o 
   1   1  12      278.89      275.11     17.53 o 
   2   1  12      304.30      330.24     49.51 o 
   3   1  12     2587.55     2360.07    118.11 o 
   4   1  12     1398.02     1378.63     62.93 o 
   5   1  12     2878.01     3099.58    117.94 o 
   6   1  12       38.18       19.99     26.79 o 
   7   1  12      866.09      988.39     55.89 o 
   8   1  12       49.35       23.80     67.29 o 
 -10   2  12        0.91      -32.06     42.33 o 
  -9   2  12      140.25      138.34     28.49 o 
  -8   2  12      307.05      349.43     35.23 o 
  -7   2  12     1561.37     1551.25     65.64 o 
  -6   2  12     3589.09     3680.32    130.08 o 
  -5   2  12     1683.41     1672.99     67.19 o 
  -4   2  12      974.21      934.53     49.51 o 
  -3   2  12        8.61      -12.26     15.64 o 
  -2   2  12     1048.80     1114.41     48.75 o 
  -1   2  12      490.61      514.62     30.57 o 
   0   2  12     3761.63     3516.10    146.65 o 
   1   2  12      519.37      496.77     23.60 o 
   2   2  12     2184.93     1067.82     60.98 o 
   3   2  12       43.88       40.69     38.63 o 
   4   2  12      886.07      787.88     89.51 o 
   5   2  12       52.79       30.39     26.76 o 
   6   2  12     1222.27     1329.78     64.92 o 
   7   2  12       35.93       21.35     27.86 o 
   8   2  12     1259.27     1420.94     91.35 o 
 -10   3  12      379.25      409.99     64.38 o 
  -9   3  12      838.43      907.47     49.62 o 
  -8   3  12       12.32       16.50     23.16 o 
  -7   3  12      167.26      149.16     25.41 o 
  -6   3  12        3.58       -1.06     20.02 o 
  -5   3  12       50.71       63.19     20.64 o 
  -4   3  12      226.13      234.28     41.54 o 
  -3   3  12     2816.21     2826.82    101.89 o 
  -2   3  12      120.17      120.48     19.83 o 
  -1   3  12     1697.52     1545.26     61.57 o 
   0   3  12       28.64       31.65     15.28 o 
   1   3  12      704.95      561.80     26.46 o 
   2   3  12      213.42      174.77     38.08 o 
   3   3  12     1998.81     1832.05    105.51 o 
   4   3  12      405.68      435.34     36.87 o 
   5   3  12     1594.38     1680.10     74.83 o 
   6   3  12       42.45       41.19     27.69 o 
   7   3  12      451.85      459.42     53.30 o 
   8   3  12       24.29       53.18     32.30 o 
 -10   4  12      191.52      191.32     40.44 o 
  -9   4  12       11.35       -2.65     24.17 o 
  -8   4  12      928.66      939.74     49.35 o 
  -7   4  12       42.13       17.43     22.62 o 
  -6   4  12     1940.27     1955.51     77.73 o 
  -5   4  12      371.79      371.33     30.93 o 
  -4   4  12     1768.00     1699.27     74.12 o 
  -3   4  12      532.94      448.11     31.08 o 
  -2   4  12     2126.44     2047.19    118.05 o 
  -1   4  12      207.99      185.86     22.26 o 
   0   4  12     1962.27     1903.30     87.91 o 
   1   4  12      164.79      147.02     16.61 o 
   2   4  12     4039.17     3522.34    144.64 o 
   3   4  12      643.77      512.16     38.07 o 
   4   4  12      232.00      227.36     37.67 o 
   5   4  12      257.52      227.64     32.48 o 
   6   4  12      568.54      611.60     47.57 o 
   7   4  12      401.21      466.68     77.96 o 
   8   4  12     1030.32     1065.00    208.50 o 
  -9   5  12      157.99      124.24     40.23 o 
  -8   5  12        2.60       -2.96     24.45 o 
  -7   5  12      787.46      711.62     89.98 o 
  -6   5  12       19.11        8.42     21.15 o 
  -5   5  12     2006.96     2090.82    212.51 o 
  -4   5  12      666.32      606.86     47.30 o 
  -3   5  12     1055.99     1049.22     67.72 o 
  -2   5  12     1122.27      994.23     47.32 o 
  -1   5  12        3.53       12.71     16.64 o 
   0   5  12     1859.72     1646.09     98.79 o 
   1   5  12       12.30        7.52     16.91 o 
   2   5  12       37.52       -2.11     21.50 o 
   3   5  12       15.78      -11.98     36.02 o 
   4   5  12       70.35       43.13     24.88 o 
   5   5  12      742.22      675.21     72.76 o 
   6   5  12       84.77       54.33     32.84 o 
   7   5  12       21.69       16.09     31.30 o 
  -9   6  12     1197.99     1036.52     55.43 o 
  -8   6  12      500.96      506.55     49.31 o 
  -7   6  12        5.86      -22.35     22.35 o 
  -6   6  12      109.12       62.06     52.74 o 
  -5   6  12      673.18      562.24     63.83 o 
  -4   6  12      607.82      543.22     67.96 o 
  -3   6  12      275.48      234.58     26.69 o 
  -2   6  12      983.47      913.77     45.62 o 
  -1   6  12      937.91      823.71     91.93 o 
   0   6  12      210.72      213.82     24.58 o 
   1   6  12        6.39      -16.72     24.64 o 
   2   6  12        1.12      -21.50     21.50 o 
   3   6  12     2534.86     2135.53     88.17 o 
   4   6  12      265.00      247.94     32.51 o 
   5   6  12     1233.22     1204.85     62.58 o 
   6   6  12        5.71      -16.59     49.16 o 
   7   6  12       10.85       33.17     31.87 o 
  -8   7  12      883.24      826.95     48.27 o 
  -7   7  12      413.73      398.68     57.69 o 
  -6   7  12      606.62      655.85     42.56 o 
  -5   7  12      135.18      115.61     42.47 o 
  -4   7  12      541.33      510.59     47.22 o 
  -3   7  12        0.06        0.44     20.01 o 
  -2   7  12     1620.80     1519.77    109.32 o 
  -1   7  12        0.48       15.40     18.73 o 
   0   7  12     1088.74      987.04     47.74 o 
   1   7  12      277.40      294.04     28.76 o 
   2   7  12      130.14      110.66     42.42 o 
   3   7  12      336.25      296.00     34.53 o 
   4   7  12      347.64      365.65     74.24 o 
   5   7  12      696.26      719.24     95.68 o 
   6   7  12      495.72      574.18    162.15 o 
  -8   8  12        3.09      -25.78     25.78 o 
  -7   8  12      827.42      795.56     75.40 o 
  -6   8  12       45.25       50.12     25.12 o 
  -5   8  12     1701.20     1686.43    123.73 o 
  -4   8  12      141.18      115.86     25.41 o 
  -3   8  12      536.84      544.16     37.98 o 
  -2   8  12      359.94      385.10     32.68 o 
  -1   8  12        1.89        8.90     19.82 o 
   0   8  12      588.27      550.73     37.66 o 
   1   8  12      731.20      706.29     42.73 o 
   2   8  12      336.59      363.47     56.15 o 
   3   8  12      742.27      588.07     45.98 o 
   4   8  12       27.53       15.53     30.26 o 
   5   8  12      178.57      197.76     50.39 o 
   6   8  12      160.84      161.86     46.84 o 
  -7   9  12      181.30      134.90     30.82 o 
  -6   9  12       37.67       15.87     28.97 o 
  -5   9  12      155.17      160.98     80.12 o 
  -4   9  12      684.61      682.15     74.33 o 
  -3   9  12      371.74      415.18     35.48 o 
  -2   9  12     2340.12     2262.21     89.09 o 
  -1   9  12      953.08      980.49     50.63 o 
   0   9  12      374.46      383.81     60.39 o 
   1   9  12      165.91      179.40     28.07 o 
   4   9  12      146.17       85.06     47.01 o 
   5   9  12     1683.45     1557.08    106.71 o 
  -6  10  12      329.74      358.00     37.38 o 
  -5  10  12     1225.30     1284.19     98.79 o 
  -4  10  12      835.58      847.90     68.02 o 
  -3  10  12        4.01       -4.33     24.38 o 
  -2  10  12      254.73      308.25     43.81 o 
  -1  10  12      497.64      494.61     50.68 o 
   0  10  12     1230.91     1089.64     70.46 o 
   1  10  12      335.25      350.90     44.86 o 
  -4  11  12      498.22      555.00     56.90 o 
  -3  11  12      959.65      963.85     69.41 o 
  -2  11  12      292.69      368.35     47.65 o 
  -1  11  12      121.27      224.41     40.96 o 
   0  11  12       10.36       25.48     31.07 o 
   1  11  12        4.65       38.05     35.90 o 
  -1 -13  13       25.19       35.58     24.29 o 
   0 -13  13      229.51      205.60     28.97 o 
  -4 -12  13      266.99      189.23     27.91 o 
  -3 -12  13      559.04      500.62     45.76 o 
  -2 -12  13     1163.00     1067.23     50.68 o 
  -1 -12  13     1770.49     1597.97     64.88 o 
   0 -12  13        8.55      -17.28     20.38 o 
   1 -12  13      270.25      302.32     48.99 o 
   2 -12  13       98.58       92.98     49.16 o 
   3 -12  13      334.58      300.34     53.94 o 
  -5 -11  13      553.52      475.24     48.18 o 
  -4 -11  13      408.82      437.77     45.03 o 
  -3 -11  13        6.18       12.99     21.86 o 
  -2 -11  13       37.43       60.13     30.95 o 
  -1 -11  13      122.63       95.85     22.47 o 
   0 -11  13      734.60      648.94     36.82 o 
   1 -11  13       17.58       42.76     37.35 o 
   2 -11  13      720.13      676.20     61.67 o 
   3 -11  13        8.61      -37.41     40.44 o 
   4 -11  13       53.36       33.86     44.04 o 
  -6 -10  13       37.33        9.25     29.27 o 
  -5 -10  13      612.44      519.40     48.29 o 
  -4 -10  13      100.40       89.08     30.78 o 
  -3 -10  13     1722.69     1559.00     62.26 o 
  -2 -10  13      561.05      487.43     33.18 o 
  -1 -10  13     1054.00     1019.27     47.15 o 
   0 -10  13       23.66       44.03     29.50 o 
   1 -10  13        1.88       10.36     34.09 o 
   2 -10  13      440.28      470.41     53.82 o 
   3 -10  13     1219.96     1086.91     78.60 o 
   4 -10  13        7.33      -31.36     37.70 o 
   5 -10  13      481.47      471.98     63.54 o 
  -7  -9  13      193.93      195.84     37.76 o 
  -6  -9  13      698.95      697.84     53.59 o 
  -5  -9  13      130.48       69.06     28.57 o 
  -4  -9  13        3.19       -7.51     25.54 o 
  -3  -9  13      110.82       97.84     21.00 o 
  -2  -9  13      636.48      662.69     36.53 o 
  -1  -9  13       27.21       40.34     19.51 o 
   0  -9  13     1245.75     1225.73     51.28 o 
   1  -9  13       12.08        1.11     32.12 o 
   2  -9  13      830.41      731.76     60.16 o 
   4  -9  13       11.89      -25.08     36.02 o 
   5  -9  13       52.67       82.91     42.65 o 
   6  -9  13       78.80      116.48     46.02 o 
  -8  -8  13      245.21      232.09     43.52 o 
  -7  -8  13      636.25      573.10     51.72 o 
  -6  -8  13      357.11      336.94     40.79 o 
  -5  -8  13     1048.20      980.84     62.55 o 
  -4  -8  13        8.92       -9.72     24.15 o 
  -3  -8  13      158.12      185.91     22.27 o 
  -2  -8  13      201.97      223.85     23.67 o 
  -1  -8  13        0.05      -17.28     17.28 o 
   0  -8  13      185.53      217.36     36.42 o 
   1  -8  13      291.43      285.85     42.53 o 
   2  -8  13      543.15      512.18     51.78 o 
   3  -8  13      178.80      189.97     43.11 o 
   4  -8  13      609.20      587.24     60.74 o 
   5  -8  13       88.94       24.96     37.59 o 
   6  -8  13      140.85      108.91     31.80 o 
  -8  -7  13      277.16      250.59     44.39 o 
  -7  -7  13      114.02      107.00     35.43 o 
  -6  -7  13       60.40       36.31     28.92 o 
  -5  -7  13      343.60      279.16     36.31 o 
  -4  -7  13      220.26      206.43     32.87 o 
  -3  -7  13      207.16      201.37     30.84 o 
  -2  -7  13      212.77      234.48     22.96 o 
  -1  -7  13     1577.72     1642.99     63.16 o 
   0  -7  13       40.49       23.56     16.67 o 
   1  -7  13      119.02       90.58     26.41 o 
   2  -7  13       21.29       -9.76     19.39 o 
   3  -7  13      527.45      566.06     43.16 o 
   4  -7  13       27.29       16.39     25.14 o 
   5  -7  13       21.16        3.74     27.56 o 
   6  -7  13       22.08       50.29     30.11 o 
   7  -7  13       20.03       50.64     42.85 o 
  -9  -6  13      251.08      163.78     45.38 o 
  -8  -6  13     1307.06     1344.19     85.82 o 
  -7  -6  13      374.10      394.48     46.84 o 
  -6  -6  13      712.93      692.66     54.92 o 
  -5  -6  13        6.79       41.31     27.52 o 
  -4  -6  13      259.83      273.87     34.91 o 
  -3  -6  13        4.74        9.31     21.53 o 
  -2  -6  13     1198.52     1254.68     43.59 o 
  -1  -6  13      507.74      450.31     42.83 o 
   0  -6  13      469.66      457.56     25.04 o 
   1  -6  13      231.22       63.59     40.03 o 
   2  -6  13     1218.80     1109.13     56.68 o 
   3  -6  13        4.37       -4.92     23.22 o 
   4  -6  13      305.00      311.96     33.49 o 
   5  -6  13       90.25       80.76     30.43 o 
   6  -6  13      432.94      504.06     42.05 o 
   7  -6  13       21.78       36.36     28.09 o 
  -9  -5  13       14.97       76.28     40.84 o 
  -8  -5  13       36.38       45.21     37.12 o 
  -7  -5  13      581.60      613.01     55.62 o 
  -6  -5  13      145.24      123.37     51.87 o 
  -5  -5  13     1087.51     1030.64     57.19 o 
  -4  -5  13      259.99      176.36     44.63 o 
  -3  -5  13     1611.38     1667.57     88.20 o 
  -2  -5  13       49.32       19.92     24.78 o 
  -1  -5  13       36.70       42.65     15.46 o 
   0  -5  13      303.80      273.20     26.00 o 
   1  -5  13     4583.81     4517.59    161.24 o 
   2  -5  13       93.61       78.08     25.25 o 
   3  -5  13      700.27      718.93     74.76 o 
   4  -5  13      681.81      689.51     44.85 o 
   5  -5  13       16.76      -22.33     22.33 o 
   6  -5  13       39.00       -8.08     40.55 o 
   7  -5  13      206.53      225.03     33.46 o 
  -9  -4  13      140.80       99.03     41.08 o 
  -8  -4  13      590.31      657.68     45.91 o 
  -7  -4  13       17.49       10.89     25.60 o 
  -6  -4  13       48.70       18.03     23.12 o 
  -5  -4  13     1359.93     1367.45     60.58 o 
  -4  -4  13      590.62      597.88     39.01 o 
  -3  -4  13      486.42      455.15     33.21 o 
  -2  -4  13     1038.10     1146.23     51.70 o 
  -1  -4  13      322.12      361.86     29.72 o 
   0  -4  13      714.31      721.96     30.65 o 
   1  -4  13     2590.12     2526.44     97.07 o 
   2  -4  13      292.06      256.85     28.23 o 
   3  -4  13      645.59      615.16     40.56 o 
   4  -4  13      309.92      348.89     32.92 o 
   5  -4  13     1126.75     1240.41     59.86 o 
   6  -4  13      137.14      150.60     28.53 o 
   7  -4  13      351.08      377.11     38.47 o 
   8  -4  13      463.53      568.36     46.96 o 
 -10  -3  13       20.38      125.16    139.32 o 
  -9  -3  13      272.06      331.31     37.85 o 
  -8  -3  13      180.04      256.12     42.39 o 
  -7  -3  13     1836.99     1946.92     79.76 o 
  -6  -3  13     1310.17     1348.83     60.71 o 
  -5  -3  13     5130.97     5361.10    184.15 o 
  -4  -3  13      228.86      258.55     28.05 o 
  -3  -3  13      219.45      231.87     28.86 o 
  -2  -3  13       17.86       59.50     19.78 o 
  -1  -3  13      262.37      278.45     26.99 o 
   0  -3  13     2005.52     2023.42     62.18 o 
   1  -3  13      112.85       39.34     16.93 o 
   2  -3  13      452.08      479.80     36.74 o 
   3  -3  13      519.72      499.76     36.04 o 
   4  -3  13     1574.18     1487.23     65.80 o 
   5  -3  13      379.76      384.69     35.98 o 
   6  -3  13       46.37       18.21     25.39 o 
   7  -3  13      641.35      645.20     45.53 o 
   8  -3  13      151.55      221.50     38.19 o 
 -10  -2  13      804.64      959.67     56.20 o 
  -9  -2  13      354.81      408.74     38.30 o 
  -8  -2  13      289.70      346.62     35.04 o 
  -7  -2  13      123.26      101.12     26.09 o 
  -6  -2  13      626.21      670.46     40.75 o 
  -5  -2  13      491.65      525.82     36.53 o 
  -4  -2  13      130.52      129.75     26.21 o 
  -3  -2  13     2137.85     2097.85     80.42 o 
  -2  -2  13       34.52       27.94     23.10 o 
  -1  -2  13     1129.36     1050.92     46.52 o 
   0  -2  13      139.85      145.35     19.79 o 
   1  -2  13      296.82      270.22     41.11 o 
   2  -2  13      826.77      841.00     44.29 o 
   3  -2  13     3549.67     3533.05    284.11 o 
   4  -2  13        4.06       18.21     22.03 o 
   5  -2  13      580.63      598.36     42.06 o 
   6  -2  13     1098.77     1097.92     56.88 o 
   7  -2  13      136.05      132.02     31.83 o 
   8  -2  13      103.95       61.52     50.07 o 
 -10  -1  13       93.54       88.11     31.83 o 
  -9  -1  13      145.61      143.43     29.65 o 
  -8  -1  13     1313.95     1384.63     63.10 o 
  -7  -1  13      565.65      621.38     42.56 o 
  -6  -1  13     1350.00     1393.93     60.70 o 
  -5  -1  13      130.51      128.74     23.57 o 
  -4  -1  13       99.92       68.08     48.06 o 
  -3  -1  13       23.31       21.68     29.79 o 
  -2  -1  13      662.57      635.13     35.54 o 
  -1  -1  13      364.62      400.04     27.42 o 
   0  -1  13     1480.61     1512.38     61.15 o 
   1  -1  13      131.61      153.41     29.56 o 
   2  -1  13     1122.48     1063.17    107.84 o 
   3  -1  13      122.37      107.00     23.34 o 
   4  -1  13       51.63       39.33     27.11 o 
   5  -1  13        8.75      -22.56     22.56 o 
   6  -1  13      353.90      369.82     36.57 o 
   7  -1  13        8.77        7.82     27.94 o 
   8  -1  13       55.00       46.03     31.94 o 
 -10   0  13       30.37       23.32     28.09 o 
  -9   0  13       35.56      -10.74     23.42 o 
  -8   0  13       40.32        9.09     23.56 o 
  -7   0  13      398.94      427.54     34.48 o 
  -6   0  13        2.45      -19.62     19.62 o 
  -5   0  13     2031.09     2148.73     82.73 o 
  -4   0  13       83.49       73.03     20.42 o 
  -3   0  13     1124.50     1137.23     50.33 o 
  -2   0  13      199.77      241.02     34.30 o 
  -1   0  13        7.48       -0.21     14.19 o 
   0   0  13      216.36      273.38     23.17 o 
   1   0  13      503.13      542.81     34.24 o 
   2   0  13      151.44       66.99     36.10 o 
   3   0  13      415.96      407.73     32.92 o 
   4   0  13       51.67       46.75     30.14 o 
   5   0  13       52.29       71.43     24.94 o 
   6   0  13        2.83      -22.03     25.86 o 
   7   0  13       76.08       13.26     27.15 o 
   8   0  13       32.10      -29.69     29.69 o 
 -10   1  13     1175.94     1222.27     61.21 o 
  -9   1  13        3.99      -13.77     30.14 o 
  -8   1  13      550.71      563.16     38.63 o 
  -7   1  13       25.76       14.77     21.50 o 
  -6   1  13        0.70      -10.88     18.38 o 
  -5   1  13      537.88      589.21     35.83 o 
  -4   1  13      687.86      592.63     34.75 o 
  -3   1  13      545.31      566.76     34.32 o 
  -2   1  13     1430.97     1537.18     61.51 o 
  -1   1  13       65.87       71.14     17.21 o 
   0   1  13      346.53      362.87     26.81 o 
   1   1  13       78.24       72.70     19.64 o 
   2   1  13      367.98      260.91    109.82 o 
   3   1  13      579.04      589.03     53.50 o 
   4   1  13        0.91       -5.04     20.93 o 
   5   1  13      240.61      235.58     40.55 o 
   6   1  13       16.98       10.13     26.19 o 
   7   1  13       31.06       27.21     29.02 o 
   8   1  13       19.97      -31.58     31.58 o 
 -10   2  13      140.22      177.67     32.65 o 
  -9   2  13       44.55       22.92     25.67 o 
  -8   2  13      252.48      260.77     31.40 o 
  -7   2  13      859.93      955.10     48.98 o 
  -6   2  13     1406.91     1512.49     64.35 o 
  -5   2  13     1123.94     1194.15     54.13 o 
  -4   2  13      104.87      113.51     21.88 o 
  -3   2  13        9.21       15.42     16.85 o 
  -2   2  13      330.77      357.81     27.81 o 
  -1   2  13       48.66       19.29     15.91 o 
   0   2  13      356.91      373.88     50.21 o 
   1   2  13       98.00       90.43     20.52 o 
   2   2  13       71.17       84.65     28.60 o 
   3   2  13       48.98       57.50     21.07 o 
   4   2  13        4.22       14.97     21.80 o 
   5   2  13       10.95        1.80     24.11 o 
   6   2  13        3.95       -8.34     27.90 o 
   7   2  13      340.35      417.38     41.43 o 
   8   2  13       24.87       23.61     34.62 o 
  -9   3  13       73.64       23.76     26.21 o 
  -8   3  13      102.72       62.50     25.71 o 
  -7   3  13      320.54      305.45     31.61 o 
  -6   3  13      309.04      304.40     30.74 o 
  -5   3  13     3276.35     3496.73    125.40 o 
  -4   3  13        0.66        2.40     18.53 o 
  -3   3  13      731.28      745.72     40.02 o 
  -2   3  13       84.31       80.57     19.33 o 
  -1   3  13        8.61       -9.20     15.86 o 
   0   3  13      130.06      127.80     19.81 o 
   1   3  13       38.46       71.27     38.11 o 
   2   3  13      229.75      190.75     26.63 o 
   3   3  13      860.24      804.68    138.04 o 
   4   3  13       90.84       64.84     24.81 o 
   5   3  13       11.51       29.59     28.23 o 
   6   3  13      344.83      324.03     39.93 o 
   7   3  13      362.93      393.19     42.32 o 
  -9   4  13        6.36        2.07     26.60 o 
  -8   4  13      494.11      526.17     38.80 o 
  -7   4  13       58.19       11.19     23.39 o 
  -6   4  13       31.41       27.13     22.60 o 
  -5   4  13      178.27      174.56     30.49 o 
  -4   4  13      343.30      358.18     48.47 o 
  -3   4  13       23.54       22.50     18.86 o 
  -2   4  13     1654.33     1597.25     65.47 o 
  -1   4  13     1099.28     1022.33     47.58 o 
   0   4  13      207.80      205.72     23.71 o 
   1   4  13      363.47      384.41     55.16 o 
   2   4  13      386.42      349.05     26.81 o 
   3   4  13      239.95      217.08     30.52 o 
   4   4  13        8.49      -24.11     24.11 o 
   5   4  13      248.88      214.84     35.26 o 
   6   4  13      119.34      106.03     33.52 o 
   7   4  13      129.16      123.76     62.46 o 
  -9   5  13        7.42        4.68     27.23 o 
  -8   5  13      334.37      364.33     36.15 o 
  -7   5  13     1719.05     1783.57     79.54 o 
  -6   5  13     1029.35      938.43     49.15 o 
  -5   5  13     1049.70     1038.44     77.09 o 
  -4   5  13      827.36      820.03     44.54 o 
  -3   5  13       18.77       18.27     23.59 o 
  -2   5  13      264.42      321.96     29.18 o 
  -1   5  13     2264.63     2083.08    171.93 o 
   0   5  13     1222.36     1092.36     98.74 o 
   1   5  13      455.80      591.72     64.35 o 
   2   5  13     1354.62     1491.04    104.38 o 
   3   5  13      170.08      148.94     28.93 o 
   4   5  13       17.81      -24.29     25.94 o 
   5   5  13      223.51      135.56     63.71 o 
   6   5  13       10.45      -32.50     47.91 o 
   7   5  13        0.41      -32.52     32.52 o 
  -8   6  13      315.27      313.67     36.71 o 
  -7   6  13        1.14      -23.07     23.07 o 
  -6   6  13      260.50      303.80     82.04 o 
  -5   6  13       36.58       38.24     23.12 o 
  -4   6  13     2641.03     2588.76    133.91 o 
  -3   6  13     1702.04     1678.19    124.66 o 
  -2   6  13       21.00       -5.79     18.55 o 
  -1   6  13       36.21       17.28     44.31 o 
   0   6  13        9.72      -17.44     17.44 o 
   1   6  13        0.02       29.15     38.34 o 
   2   6  13     1160.62     1146.78     89.66 o 
   3   6  13       32.13       17.83     25.96 o 
   4   6  13       20.45       16.08     27.90 o 
   5   6  13      809.08      756.06     51.74 o 
   6   6  13      278.53      231.80     63.83 o 
  -8   7  13     1077.15     1051.53     75.29 o 
  -7   7  13      151.69      162.02     30.49 o 
  -6   7  13     1049.94     1109.38     72.79 o 
  -5   7  13       16.60       35.16     23.75 o 
  -4   7  13       46.42        4.24     22.20 o 
  -3   7  13       88.32       66.41     23.62 o 
  -2   7  13      357.94      301.56     37.30 o 
  -1   7  13      610.11      525.15     39.88 o 
   0   7  13     1676.41     1633.45    172.60 o 
   1   7  13      615.15      586.07     67.49 o 
   2   7  13     1124.46     1058.34     86.34 o 
   3   7  13      677.15      635.47     74.42 o 
   4   7  13       89.41       64.75     31.66 o 
   5   7  13      248.50      226.35     37.96 o 
   6   7  13        7.73       -9.54     33.50 o 
  -7   8  13       78.44       68.33     43.96 o 
  -6   8  13       78.94       75.07     27.00 o 
  -5   8  13     1180.36     1159.54    134.46 o 
  -4   8  13        2.56       -6.91     29.24 o 
  -3   8  13      273.35      314.23     36.54 o 
  -2   8  13      210.17      192.03     37.41 o 
  -1   8  13        1.38      -19.46     19.46 o 
   0   8  13      128.91      138.74     28.28 o 
   1   8  13        7.63       12.80     39.97 o 
   2   8  13       55.26        6.87     44.34 o 
   3   8  13      189.67      126.55     52.25 o 
   4   8  13      219.18      169.96     36.44 o 
   5   8  13       42.35      -17.22     45.09 o 
  -6   9  13      288.82      330.01     36.53 o 
  -5   9  13       44.31       21.56     26.46 o 
  -4   9  13       67.33       42.31     25.31 o 
  -3   9  13       82.22       55.30     29.79 o 
  -2   9  13      223.66      275.63     73.57 o 
  -1   9  13       59.29       60.96     24.78 o 
   0   9  13      168.99      188.25     59.35 o 
   1   9  13      150.96      152.79     48.99 o 
  -5  10  13       41.82       21.67     38.49 o 
  -4  10  13        5.00       22.00     25.71 o 
  -3  10  13        2.32        4.34     25.81 o 
  -2  10  13       60.15       69.94     35.14 o 
  -1  10  13      181.80      112.99     34.50 o 
   0  10  13      569.33      547.27     53.99 o 
  -3  11  13      106.57       60.74     37.06 o 
  -2  11  13       43.93       45.44     35.32 o 
  -1  11  13       38.55       23.16     34.09 o 
   0  11  13        5.45       35.61     34.91 o 
  -2 -12  14       37.61       15.38     42.15 o 
  -1 -12  14      695.53      657.59     40.12 o 
   0 -12  14      306.56      376.21     53.59 o 
   1 -12  14      393.91      353.28     52.77 o 
  -4 -11  14      150.03      124.51     35.84 o 
  -3 -11  14      314.78      329.93     31.40 o 
  -2 -11  14        0.84       21.13     21.82 o 
  -1 -11  14      306.53      304.02     29.05 o 
   0 -11  14      136.68      129.69     40.44 o 
   1 -11  14      502.42      486.00     57.48 o 
   2 -11  14     1237.87     1157.02     82.44 o 
   3 -11  14      216.11      183.74     49.16 o 
  -6 -10  14      340.25      241.92     40.20 o 
  -5 -10  14      562.38      512.94     49.40 o 
  -4 -10  14      685.89      620.52     50.97 o 
  -3 -10  14      409.95      372.78     42.65 o 
  -2 -10  14      407.87      364.04     30.95 o 
  -1 -10  14      420.73      488.10     36.22 o 
   0 -10  14       11.73       19.84     34.68 o 
   1 -10  14       29.30       32.93     36.71 o 
   2 -10  14      995.60      765.16     66.79 o 
   3 -10  14      240.55      348.57     53.47 o 
   4 -10  14      770.33      793.14     75.52 o 
  -7  -9  14      406.48      275.96     44.22 o 
  -6  -9  14      492.86      413.33     46.55 o 
  -5  -9  14        9.69       58.71     28.33 o 
  -4  -9  14       76.28       76.92     29.67 o 
  -3  -9  14       22.82       17.40     25.54 o 
  -2  -9  14      128.40      146.19     23.90 o 
  -1  -9  14     2084.69     2058.54     77.16 o 
   0  -9  14      533.23      492.98     52.77 o 
   1  -9  14     1585.44     1402.02     86.75 o 
   2  -9  14      114.06      123.99     42.07 o 
   3  -9  14       26.12       69.18     39.62 o 
   4  -9  14       13.34       11.17     40.09 o 
   5  -9  14      425.34      437.59     59.06 o 
  -7  -8  14       24.95        8.38     33.80 o 
  -6  -8  14      552.83      512.41     49.86 o 
  -5  -8  14      112.50       36.66     30.14 o 
  -4  -8  14     1963.49     1764.62     94.55 o 
  -3  -8  14       84.28       82.68     28.22 o 
  -2  -8  14      302.70      362.37     28.72 o 
  -1  -8  14        0.87        0.04     19.27 o 
   0  -8  14      411.46      437.61     30.70 o 
   1  -8  14       16.78      -35.03     35.03 o 
   2  -8  14     1561.60     1725.40    103.86 o 
   3  -8  14        2.50      -24.67     34.68 o 
   4  -8  14      917.16     1000.45     78.60 o 
   5  -8  14      163.67      144.87     47.24 o 
   6  -8  14      300.01      292.31     52.42 o 
  -8  -7  14      308.75      278.23     47.13 o 
  -7  -7  14      106.99       89.78     35.32 o 
  -6  -7  14      121.06      134.63     37.64 o 
  -5  -7  14      178.55      167.80     34.73 o 
  -4  -7  14      159.80      166.11     33.63 o 
  -3  -7  14     2293.14     2225.95    112.00 o 
  -2  -7  14       17.03        5.12     23.62 o 
  -1  -7  14     2626.66     2668.62     93.65 o 
   0  -7  14       16.68        8.96     18.18 o 
   2  -7  14        0.50      -15.70     26.79 o 
   3  -7  14     1344.40     1322.98     66.22 o 
   4  -7  14       78.04       73.12     31.07 o 
   5  -7  14     2370.38     2639.24    125.67 o 
   6  -7  14      279.99      281.79     37.21 o 
  -8  -6  14      166.22      130.68     44.16 o 
  -7  -6  14      103.65       54.92     36.89 o 
  -6  -6  14     3300.86     3338.69    164.48 o 
  -5  -6  14      300.17      224.82     38.75 o 
  -4  -6  14     2165.09     2329.92    119.27 o 
  -3  -6  14       94.29       74.24     28.97 o 
  -2  -6  14      158.65      131.08     24.11 o 
  -1  -6  14       34.71        8.73     24.92 o 
   0  -6  14     1037.55     1137.76     86.52 o 
   1  -6  14      347.94      342.35     46.81 o 
   2  -6  14     1667.46     1742.89     78.09 o 
   3  -6  14      726.13      765.88    160.35 o 
   4  -6  14      373.02      377.93     38.50 o 
   5  -6  14       14.06        1.75     26.79 o 
   6  -6  14      116.36       89.34     50.74 o 
   7  -6  14       42.20       12.10     34.85 o 
  -9  -5  14     1081.48     1201.47     84.95 o 
  -8  -5  14      240.07      210.62     46.08 o 
  -7  -5  14        4.64       12.51     33.75 o 
  -6  -5  14      512.72      560.65     54.98 o 
  -4  -5  14       68.53       41.63     33.40 o 
  -3  -5  14     2122.30      939.94     70.05 o 
  -2  -5  14      217.81      277.96     55.74 o 
  -1  -5  14     2981.31     3182.52    127.60 o 
   0  -5  14      116.02       85.70     47.70 o 
   1  -5  14      149.78      121.96     26.56 o 
   2  -5  14      402.17      380.81     35.14 o 
   3  -5  14      147.21      123.62     27.55 o 
   4  -5  14      803.76      845.43     97.19 o 
   5  -5  14      383.19      415.85     38.11 o 
   6  -5  14      675.80      672.48     46.93 o 
   7  -5  14       55.46       61.37     30.24 o 
  -9  -4  14        8.58       15.53     38.34 o 
  -8  -4  14     1303.74     1435.39     84.77 o 
  -7  -4  14       96.06      147.28     31.14 o 
  -6  -4  14     1378.35     1378.31     63.32 o 
  -5  -4  14      316.60      383.32     34.61 o 
  -4  -4  14       20.93       20.57     22.36 o 
  -3  -4  14      768.77      797.78     44.36 o 
  -2  -4  14      608.85      656.97     39.30 o 
  -1  -4  14      257.01      254.15     28.19 o 
   0  -4  14      704.96      856.84     62.03 o 
   1  -4  14     1102.48     1111.08     60.66 o 
   2  -4  14     1852.69     1773.73     99.90 o 
   3  -4  14      991.26      901.08     50.39 o 
   4  -4  14       19.31       17.42     25.71 o 
   5  -4  14      525.80      608.83     43.48 o 
   6  -4  14       51.17       63.05     27.79 o 
   7  -4  14      175.87      194.76     42.10 o 
  -9  -3  14       71.40      105.02     40.55 o 
  -8  -3  14      596.19      613.90     44.39 o 
  -7  -3  14       58.26       52.40     36.83 o 
  -6  -3  14     1032.36     1058.78     53.39 o 
  -5  -3  14      108.66      105.03     24.94 o 
  -4  -3  14     1311.23     1336.95     60.45 o 
  -3  -3  14      662.30      753.47     42.98 o 
  -2  -3  14      117.78       93.89     42.07 o 
  -1  -3  14      246.38      284.93     49.28 o 
   0  -3  14       17.36       -3.95     13.74 o 
   1  -3  14      448.13      479.72     58.82 o 
   2  -3  14      890.77      933.36     69.62 o 
   3  -3  14      139.55      121.03     25.35 o 
   4  -3  14       95.87       78.52     24.27 o 
   5  -3  14      965.02      924.28     51.62 o 
   6  -3  14       21.36       19.02     26.71 o 
   7  -3  14      150.60      150.11     39.22 o 
  -9  -2  14      573.45      571.20     43.80 o 
  -8  -2  14      441.41      398.72     48.61 o 
  -7  -2  14       29.06       20.07     32.90 o 
  -6  -2  14       12.25      -17.26     21.97 o 
  -5  -2  14     1472.37     1462.58     75.35 o 
  -4  -2  14       69.64       56.60     27.37 o 
  -3  -2  14     1309.54     1346.15     58.07 o 
  -2  -2  14        4.50        3.72     17.25 o 
  -1  -2  14     2562.66     2542.01     93.14 o 
   0  -2  14      147.20      139.41     20.71 o 
   1  -2  14       97.88       83.54     27.43 o 
   2  -2  14     1725.18     1635.56     69.21 o 
   3  -2  14     1400.69     1368.94    104.64 o 
   4  -2  14      301.52      366.08     40.06 o 
   5  -2  14      340.33      363.25     37.67 o 
   6  -2  14      101.86      111.65     51.78 o 
   7  -2  14      254.23      252.78     36.21 o 
  -9  -1  14      140.64      195.07     42.56 o 
  -8  -1  14     1369.90     1415.42     65.01 o 
  -7  -1  14      211.15      205.41     34.88 o 
  -6  -1  14      715.92      760.19     43.74 o 
  -5  -1  14      128.71      172.89     32.61 o 
  -4  -1  14       33.53       31.55     23.65 o 
  -3  -1  14      556.47      605.64     36.67 o 
  -2  -1  14     1450.46     1527.21     62.44 o 
  -1  -1  14     2311.41     2217.79     82.72 o 
   0  -1  14     2463.87     2491.93     90.69 o 
   1  -1  14     1647.90     1725.83     70.92 o 
   2  -1  14       22.89        5.52     17.76 o 
   3  -1  14      285.18      271.85     29.99 o 
   4  -1  14      110.97      100.64     55.33 o 
   5  -1  14      773.58      834.47     50.35 o 
   6  -1  14      122.38      116.08     31.26 o 
   7  -1  14     1693.30     1866.37     85.07 o 
  -9   0  14       94.34      119.00     28.33 o 
  -8   0  14       63.41       96.71     26.82 o 
  -7   0  14      546.33      647.61     40.41 o 
  -6   0  14      791.88      831.60     45.22 o 
  -5   0  14     2528.16     2628.55    127.77 o 
  -4   0  14     2564.99     2700.59    103.54 o 
  -3   0  14     1135.94     1078.30     49.29 o 
  -2   0  14       87.06       79.37     18.73 o 
  -1   0  14        2.61        1.14     18.18 o 
   0   0  14      350.65      331.83     34.68 o 
   1   0  14       28.56       50.74     19.91 o 
   2   0  14      491.77      494.03     62.43 o 
   3   0  14      135.30       56.82     33.02 o 
   4   0  14     2692.74     2716.82    278.05 o 
   5   0  14       35.47       21.10     24.41 o 
   6   0  14        1.26      -23.59     25.27 o 
   7   0  14        0.82      -16.74     37.00 o 
  -9   1  14      239.08      288.22     63.39 o 
  -8   1  14      919.77      970.01     51.70 o 
  -7   1  14      148.94      174.81     27.60 o 
  -6   1  14      147.70      129.98     43.93 o 
  -5   1  14      692.98      652.13     38.84 o 
  -4   1  14      375.34      420.54     31.49 o 
  -3   1  14     2313.99     2382.39     89.40 o 
  -2   1  14      501.76      523.06     33.10 o 
  -1   1  14     5267.79     5663.27    190.43 o 
   0   1  14        3.38        8.91     22.92 o 
   1   1  14     2928.67     3045.86    173.50 o 
   2   1  14       46.79       32.29     19.54 o 
   3   1  14      376.78      384.50     33.79 o 
   4   1  14       60.99       14.08     28.92 o 
   5   1  14     1974.12     2119.95    177.40 o 
   6   1  14        0.54      -18.04     33.43 o 
   7   1  14      945.78     1037.03     60.77 o 
  -9   2  14       70.69      101.33     28.45 o 
  -8   2  14      740.25      692.01     43.43 o 
  -7   2  14       57.79       28.25     23.55 o 
  -6   2  14     1990.85     2132.07     83.83 o 
  -5   2  14       53.10       55.47     23.13 o 
  -4   2  14      938.88      950.37     47.07 o 
  -3   2  14        8.50       -3.43     18.52 o 
  -2   2  14      945.26      940.33     45.23 o 
  -1   2  14        2.92      -14.53     15.51 o 
   0   2  14     1415.29     1523.74    146.79 o 
   1   2  14      193.19      185.54     46.43 o 
   2   2  14     4420.90     4555.34    162.13 o 
   3   2  14       77.74       77.11     24.58 o 
   4   2  14      374.52      329.33     33.54 o 
   5   2  14       40.64       -5.84     25.28 o 
   6   2  14      433.36      502.15     43.31 o 
   7   2  14      129.75       51.14     34.17 o 
  -9   3  14      735.05      803.49     48.71 o 
  -8   3  14       15.33        1.89     23.78 o 
  -7   3  14      162.06      149.68     27.89 o 
  -6   3  14       75.93       42.16     23.37 o 
  -5   3  14     1510.63     1475.34     64.21 o 
  -4   3  14       18.01       17.77     19.96 o 
  -3   3  14     3104.13     3313.78    119.20 o 
  -2   3  14      277.19      312.75     28.19 o 
  -1   3  14     1555.26     1659.99     66.74 o 
   0   3  14     1006.83      972.10     63.33 o 
   1   3  14       93.44       93.96     43.64 o 
   2   3  14      843.18      814.15     77.09 o 
   3   3  14      439.14      468.79     38.90 o 
   4   3  14      217.82      281.57     46.55 o 
   5   3  14     1259.65     1239.42    143.68 o 
   6   3  14       12.97      -30.75     30.75 o 
   7   3  14      186.87       81.84     34.81 o 
  -9   4  14      131.20      113.69     40.26 o 
  -8   4  14     1974.42     2242.83     89.99 o 
  -7   4  14      249.93      263.57     32.09 o 
  -6   4  14     1280.84     1395.06    139.41 o 
  -5   4  14       77.66       89.97    102.63 o 
  -4   4  14        4.40      -11.48     19.88 o 
  -3   4  14      424.59      395.93     32.58 o 
  -2   4  14     2272.30     2268.08     86.76 o 
  -1   4  14     1756.95     1674.70     67.86 o 
   0   4  14     2749.22     2840.92    104.27 o 
   1   4  14      912.81     1074.52     86.75 o 
   2   4  14      403.40      431.07     61.73 o 
   3   4  14      147.73      169.08     52.13 o 
   4   4  14      203.34      119.27     30.82 o 
   5   4  14      272.89      273.04     38.05 o 
   6   4  14      271.77      239.31     84.63 o 
  -8   5  14        3.99        3.37     25.74 o 
  -7   5  14        9.70       41.94     25.26 o 
  -6   5  14      659.36      686.10     46.40 o 
  -5   5  14      506.39      543.65     70.84 o 
  -4   5  14      576.36      578.13     38.37 o 
  -3   5  14      573.90      582.24     38.95 o 
  -2   5  14      277.19      260.97     28.37 o 
  -1   5  14      614.89      529.57     91.17 o 
   0   5  14      233.68      269.67     37.12 o 
   1   5  14      323.46      376.27     55.80 o 
   2   5  14      802.61      793.26     76.16 o 
   3   5  14        0.91      -44.63     44.63 o 
   4   5  14      349.02      286.72     36.37 o 
   5   5  14      138.65       87.87     32.29 o 
   6   5  14       12.37       -4.24     31.19 o 
  -8   6  14      389.22      334.17     63.27 o 
  -7   6  14       14.19       10.21     25.43 o 
  -6   6  14       88.56       64.77     30.23 o 
  -5   6  14      991.74      973.65     58.44 o 
  -4   6  14       89.51       95.11     24.83 o 
  -3   6  14     1575.48     1595.70     69.17 o 
  -2   6  14      646.61      642.57     55.62 o 
  -1   6  14     1555.84     1548.56    137.02 o 
   0   6  14       22.56       24.34     32.47 o 
   1   6  14      234.65      283.99     54.46 o 
   2   6  14      833.17      687.25     71.97 o 
   3   6  14      570.58      558.79     72.38 o 
   4   6  14        2.60       -8.16     28.87 o 
   5   6  14      408.77      334.53     39.93 o 
  -7   7  14        9.94        5.43     26.74 o 
  -6   7  14     1072.45     1201.85    101.00 o 
  -5   7  14      359.39      400.98     37.39 o 
  -4   7  14      181.03      214.03     30.57 o 
  -3   7  14      125.95       87.64     25.02 o 
  -2   7  14     1241.42     1271.95    155.00 o 
  -1   7  14      425.63      427.96     48.15 o 
   0   7  14      853.40      832.17    100.54 o 
   1   7  14       81.83       23.27     40.79 o 
   2   7  14       12.01        6.69     44.16 o 
   3   7  14        0.85      -33.05     47.54 o 
   4   7  14       28.09       -3.43     49.46 o 
   5   7  14      529.10      540.96     81.80 o 
  -6   8  14       57.36       63.91     44.13 o 
  -5   8  14     1808.71     1839.60    240.70 o 
  -4   8  14      400.56      413.95     58.50 o 
  -3   8  14     2322.08     2326.48    233.75 o 
  -2   8  14        0.94      -22.10     23.24 o 
  -1   8  14      105.66       74.34     24.99 o 
   0   8  14      403.56      413.89     36.38 o 
   1   8  14      121.82      119.74     48.52 o 
   2   8  14      923.41      822.58     80.12 o 
   3   8  14      468.26      384.76     67.55 o 
  -5   9  14      698.44      597.40     75.32 o 
  -4   9  14      345.68      373.89     63.16 o 
  -3   9  14      462.10      447.49    104.90 o 
  -2   9  14      574.67      556.39     42.97 o 
  -1   9  14      520.35      561.41     69.91 o 
   0   9  14     1038.17      984.36     89.95 o 
   1   9  14       36.31       99.72     49.63 o 
  -3  10  14       12.27       -4.69     56.64 o 
  -2  10  14      115.73       78.02     38.05 o 
  -1  10  14       50.53       41.43     33.63 o 
  -3 -11  15        0.33      -14.43     29.73 o 
  -2 -11  15       32.94       35.16     24.22 o 
  -1 -11  15        8.46       -4.94     23.32 o 
   0 -11  15      230.89      268.11     50.91 o 
   1 -11  15       53.51       13.91     46.84 o 
  -5 -10  15      741.13      664.68     56.09 o 
  -4 -10  15        2.39        7.04     30.14 o 
  -3 -10  15      517.80      522.83     49.46 o 
  -2 -10  15        7.48        1.16     26.59 o 
  -1 -10  15      147.29      180.46     25.85 o 
   0 -10  15       71.04      121.72     39.22 o 
   1 -10  15      128.54      107.52     45.73 o 
   2 -10  15       24.51      -27.52     39.39 o 
   3 -10  15      280.08      145.92     45.67 o 
  -6  -9  15      241.92      282.24     45.27 o 
  -5  -9  15      112.68       90.42     33.11 o 
  -4  -9  15      108.09      105.31     33.45 o 
  -3  -9  15        3.22        8.90     27.58 o 
  -2  -9  15      448.52      500.14     47.07 o 
  -1  -9  15       16.01        5.89     20.82 o 
   0  -9  15      407.18      439.51     53.24 o 
   1  -9  15      715.55      719.49     63.59 o 
   2  -9  15      220.26      197.47     47.36 o 
   3  -9  15       17.87       12.80     40.38 o 
   4  -9  15        5.52       -1.11     48.00 o 
  -6  -8  15      337.23      262.87     45.15 o 
  -5  -8  15     1068.99      985.96     68.83 o 
  -4  -8  15      179.90      227.84     39.04 o 
  -3  -8  15      671.57      612.60     50.97 o 
  -2  -8  15       17.79       13.27     27.99 o 
  -1  -8  15       19.89       14.07     32.55 o 
   0  -8  15        4.58        1.05     34.85 o 
   2  -8  15       30.28       26.88     35.78 o 
   3  -8  15       76.53      -26.30     39.39 o 
   4  -8  15      319.29      301.27     50.68 o 
   5  -8  15        3.41       27.00     40.03 o 
  -7  -7  15       15.76       66.56     38.92 o 
  -6  -7  15      257.97      206.78     42.53 o 
  -5  -7  15      263.60      242.62     42.88 o 
  -4  -7  15        2.14        6.11     29.44 o 
  -3  -7  15      648.21      648.04     54.63 o 
  -2  -7  15       91.02      164.95     35.37 o 
  -1  -7  15     1047.23     1166.09     71.39 o 
   0  -7  15       37.97       20.01     34.21 o 
   1  -7  15      254.72      271.42     42.71 o 
   2  -7  15       75.18       45.12     39.27 o 
   3  -7  15       10.70       -8.23     28.64 o 
   4  -7  15       43.20        2.21     27.97 o 
   5  -7  15       47.87       45.33     30.86 o 
  -8  -6  15      720.11      872.56     73.02 o 
  -7  -6  15        0.68       -1.57     36.02 o 
  -6  -6  15      498.08      484.66     54.17 o 
  -5  -6  15      300.20      289.63     44.98 o 
  -4  -6  15       97.33       36.36     32.41 o 
  -3  -6  15      143.29      186.59     36.07 o 
  -2  -6  15       20.61       -6.87     26.71 o 
  -1  -6  15      196.77      145.32    111.19 o 
   0  -6  15      269.60      252.59     34.33 o 
   1  -6  15       32.74       21.37     26.17 o 
   2  -6  15       11.66      -25.11     49.72 o 
   3  -6  15      121.37       89.22     30.67 o 
   4  -6  15        5.10       -2.94     56.73 o 
   5  -6  15        2.67       28.08     29.06 o 
   6  -6  15      147.56      121.98     32.42 o 
  -8  -5  15      213.84      151.62     46.43 o 
  -7  -5  15      696.81      673.58     63.01 o 
  -6  -5  15        3.27       -0.47     32.06 o 
  -5  -5  15     1008.08      945.43     92.89 o 
  -4  -5  15      524.00      561.91     40.39 o 
  -3  -5  15      405.47      447.85     36.19 o 
  -2  -5  15       30.46        8.90     22.50 o 
  -1  -5  15      530.82      533.71     82.12 o 
   0  -5  15        5.52        0.32     37.03 o 
   1  -5  15       44.57       24.79     24.28 o 
   2  -5  15       74.68       35.97     31.59 o 
   3  -5  15      417.94      394.80     57.37 o 
   4  -5  15      436.59      453.74     40.45 o 
   5  -5  15       49.15       16.02     27.74 o 
   6  -5  15      504.86      600.35     47.34 o 
  -8  -4  15       31.03       10.94     36.60 o 
  -7  -4  15       58.14       47.38     29.01 o 
  -6  -4  15       59.79       42.01     26.50 o 
  -5  -4  15        9.77       -6.44     25.11 o 
  -4  -4  15      389.64      437.45     71.13 o 
  -3  -4  15     1139.54     1174.05     56.45 o 
  -2  -4  15      419.96      466.85     35.75 o 
  -1  -4  15     4655.69     5072.68    186.94 o 
   0  -4  15        8.38      -20.13     43.87 o 
   2  -4  15      446.71      449.92     45.09 o 
   3  -4  15      149.26       81.75     47.91 o 
   4  -4  15       36.34        3.18     23.60 o 
   5  -4  15      173.99      251.40     33.35 o 
   6  -4  15      304.35      338.65     38.45 o 
  -8  -3  15        5.41      -14.51     26.80 o 
  -7  -3  15      749.26      696.37     57.28 o 
  -6  -3  15     1401.25     1479.27     90.47 o 
  -5  -3  15       96.71       86.29     38.84 o 
  -4  -3  15      687.13      684.62     43.29 o 
  -3  -3  15        2.03        2.14     20.78 o 
  -2  -3  15        7.63       -5.12     19.95 o 
  -1  -3  15      882.27      965.19     47.91 o 
   0  -3  15      903.08     1055.61     84.31 o 
   1  -3  15      366.08      416.66     55.56 o 
   2  -3  15      912.44      927.06     50.46 o 
   3  -3  15      276.78      267.32     32.35 o 
   4  -3  15      846.80      838.72     50.33 o 
   5  -3  15      369.17      400.16     40.07 o 
   6  -3  15        0.40      -27.59     27.59 o 
  -9  -2  15      423.93      549.63     44.54 o 
  -8  -2  15        2.25      -26.59     26.59 o 
  -7  -2  15       91.28       56.36     26.31 o 
  -6  -2  15        5.15       13.83     23.63 o 
  -5  -2  15      759.24      852.96     47.04 o 
  -4  -2  15        9.51       -6.32     21.18 o 
  -3  -2  15     2229.45     2271.23     87.21 o 
  -2  -2  15      358.48      386.31     30.91 o 
  -1  -2  15      263.03      284.90     27.03 o 
   0  -2  15       20.28       24.84     41.43 o 
   1  -2  15      179.38      151.57     47.19 o 
   2  -2  15      242.98      225.04     37.73 o 
   3  -2  15      121.70      116.49     25.59 o 
   4  -2  15      290.06      227.67     32.22 o 
   5  -2  15     1093.64     1120.45     59.65 o 
   6  -2  15      839.62      979.43     72.20 o 
   7  -2  15       12.34      -29.06     29.06 o 
  -9  -1  15       61.75       69.79     28.61 o 
  -8  -1  15     1071.55     1176.67     58.99 o 
  -7  -1  15       29.78       30.83     31.56 o 
  -6  -1  15     1309.08     1386.46     62.71 o 
  -5  -1  15       11.38       15.24     21.10 o 
  -4  -1  15       43.14       31.55     21.76 o 
  -3  -1  15       70.79       71.09     21.07 o 
  -2  -1  15      504.66      479.39     32.83 o 
  -1  -1  15       35.03       33.47     16.99 o 
   0  -1  15      841.22      998.47     81.80 o 
   1  -1  15     1844.16     2154.09    135.51 o 
   2  -1  15      135.56        0.44     77.88 o 
   3  -1  15      543.24      582.15     41.43 o 
   4  -1  15      356.53      335.64     35.33 o 
   5  -1  15      177.61      134.87     30.30 o 
   6  -1  15       28.78       -0.01     29.67 o 
   7  -1  15        7.32      -16.97     31.12 o 
  -9   0  15      167.97      181.19     31.52 o 
  -8   0  15       98.20      122.13     28.54 o 
  -7   0  15      200.62      193.44     28.86 o 
  -6   0  15       85.35       39.10     23.51 o 
  -5   0  15      996.44     1062.60     52.25 o 
  -4   0  15      209.70      212.09     26.46 o 
  -3   0  15      413.49      456.01     32.31 o 
  -2   0  15       65.84       76.51     19.92 o 
  -1   0  15       20.72       22.73     17.23 o 
   0   0  15       32.15       48.06     40.38 o 
   1   0  15       37.81       62.20     45.56 o 
   2   0  15      220.54      246.18     32.26 o 
   3   0  15        4.47      -22.24     22.24 o 
   4   0  15      245.07      258.72     37.53 o 
   5   0  15        5.08        3.32     51.52 o 
   6   0  15      707.25      837.30     56.17 o 
   7   0  15        6.02       10.71     59.06 o 
  -9   1  15       10.81       11.53     27.33 o 
  -8   1  15      652.41      782.57     47.18 o 
  -7   1  15       36.35       13.91     23.86 o 
  -6   1  15      129.59      192.96     28.52 o 
  -5   1  15       15.10      -12.33     19.45 o 
  -4   1  15      126.52      139.81     24.33 o 
  -3   1  15      237.50      319.82     49.28 o 
  -2   1  15       61.19       98.64     21.35 o 
  -1   1  15      424.87      550.79     53.12 o 
   0   1  15       62.29      100.89     43.17 o 
   1   1  15      574.52      734.32     74.88 o 
   2   1  15       35.43        4.01     43.00 o 
   3   1  15       76.51       56.66     45.67 o 
   4   1  15      406.92      372.99     54.95 o 
   5   1  15      296.61      239.11     69.24 o 
   6   1  15       36.22       28.90     54.63 o 
  -8   2  15      106.07      149.30     30.38 o 
  -7   2  15        1.79      -30.56     47.83 o 
  -6   2  15       81.04       43.52     30.87 o 
  -5   2  15       17.45       25.31     21.86 o 
  -4   2  15      661.54      730.39     42.13 o 
  -3   2  15       80.57      103.24     21.90 o 
  -2   2  15       55.66       41.39     19.78 o 
  -1   2  15      141.47      141.27     21.45 o 
   0   2  15     1428.18     1752.28    115.38 o 
   1   2  15      632.52      696.62     73.89 o 
   2   2  15       51.34       90.94     47.24 o 
   3   2  15        3.71      -22.08     22.08 o 
   4   2  15      511.89      534.78    113.46 o 
   5   2  15       79.40       27.71     27.14 o 
   6   2  15       58.39        7.94     29.53 o 
  -8   3  15       36.51       26.69     27.05 o 
  -7   3  15      290.84      297.73     33.71 o 
  -6   3  15        0.89       25.27     23.16 o 
  -5   3  15      929.14     1020.89     51.97 o 
  -4   3  15      315.77      353.74     44.28 o 
  -3   3  15      544.56      568.45     37.15 o 
  -2   3  15      164.40      170.42     24.42 o 
  -1   3  15        6.10        5.26     18.65 o 
   0   3  15       55.72       30.72     41.31 o 
   1   3  15       56.12       85.24     45.50 o 
   2   3  15      527.90      627.38     71.51 o 
   3   3  15       56.87       34.85     48.47 o 
   4   3  15      801.16      772.09     55.30 o 
   5   3  15      394.84      427.35     49.31 o 
   6   3  15       17.26       -9.70     33.30 o 
  -8   4  15       80.65       68.24     28.70 o 
  -7   4  15      791.87      847.10     48.97 o 
  -6   4  15     1126.64     1179.69     58.28 o 
  -5   4  15       82.95       36.43     31.24 o 
  -4   4  15        8.94       24.76     21.92 o 
  -3   4  15       48.30       52.52     35.67 o 
  -2   4  15      293.60      310.30     29.85 o 
  -1   4  15      363.11      391.34     35.11 o 
   0   4  15       30.48       94.14     44.39 o 
   1   4  15      714.60      772.14     74.94 o 
   2   4  15       55.06      -14.14     41.54 o 
   3   4  15       35.56      -37.30     45.79 o 
   4   4  15       34.46       19.05     40.09 o 
   5   4  15      511.80      523.25     46.73 o 
  -7   5  15      754.52      845.30     50.17 o 
  -6   5  15      199.44      221.00     31.41 o 
  -5   5  15      159.78      182.60     28.32 o 
  -4   5  15     1213.90     1274.65     59.85 o 
  -3   5  15        9.01       -4.69     51.46 o 
  -2   5  15      392.57      464.24     40.50 o 
  -1   5  15      842.62      831.05     57.98 o 
   0   5  15     1545.05     1741.87    116.02 o 
   1   5  15      172.83      245.12     52.77 o 
   2   5  15     1263.54     1302.77    100.07 o 
   3   5  15       70.32       45.73     52.31 o 
   4   5  15      352.85      289.81     63.77 o 
   5   5  15       81.89       60.58     49.19 o 
  -7   6  15      411.17      421.08     77.76 o 
  -6   6  15       56.74       71.13     27.56 o 
  -5   6  15      175.26      103.35     28.05 o 
  -4   6  15       79.21       56.50     25.83 o 
  -3   6  15     1754.46     1936.91     80.10 o 
  -2   6  15       15.80      -21.49     21.49 o 
  -1   6  15      444.22      450.81     37.67 o 
   0   6  15       21.12       37.82     42.82 o 
   1   6  15      553.83      522.48     66.68 o 
   2   6  15       30.23       40.50     46.20 o 
   3   6  15       22.14      -47.24     47.24 o 
   4   6  15      233.67      258.85     64.70 o 
  -6   7  15     1015.13     1092.67     93.53 o 
  -5   7  15       42.12       56.05     27.90 o 
  -4   7  15      432.64      527.23     41.77 o 
  -3   7  15       36.71       38.42     25.17 o 
  -2   7  15      187.80      193.34     36.42 o 
  -1   7  15        2.54       -8.60     32.35 o 
   0   7  15     1921.38     1969.94    127.89 o 
   1   7  15      195.61      231.74     55.22 o 
   2   7  15     1027.52     1038.73     90.88 o 
   3   7  15      580.23      665.14     80.35 o 
   4   7  15        0.17       48.29     54.52 o 
  -5   8  15      492.72      494.61     49.72 o 
  -4   8  15       17.78       -4.60     26.88 o 
  -3   8  15      430.01      460.90     39.53 o 
  -2   8  15      523.25      513.78     40.32 o 
  -1   8  15       78.11       71.22     26.13 o 
   0   8  15       28.50      -15.77     43.52 o 
   1   8  15      351.71      411.12     64.18 o 
   2   8  15      129.26      109.38     52.77 o 
  -3   9  15      209.29      177.40     37.91 o 
  -2   9  15      390.85      473.06     43.06 o 
  -1   9  15      241.82      272.14     35.01 o 
   0   9  15       14.76       23.68     45.03 o 
  -3 -10  16      436.96      513.81     52.42 o 
  -2 -10  16      381.86      428.22     46.78 o 
   0 -10  16       46.63       69.18     44.63 o 
   1 -10  16      180.08      180.72     45.44 o 
  -5  -9  16        1.36      -34.04     34.04 o 
  -4  -9  16       21.02        7.97     32.41 o 
  -3  -9  16      144.02      174.37     36.83 o 
  -2  -9  16        1.54      -12.39     30.95 o 
   0  -9  16       18.87       13.21     37.00 o 
   2  -9  16       25.61      -38.69     38.69 o 
   3  -9  16       68.94      -15.71     48.87 o 
  -6  -8  16      445.87      476.57     56.50 o 
  -5  -8  16       94.58      126.84     40.50 o 
  -4  -8  16     2330.46     2444.48    129.46 o 
  -3  -8  16       13.40       27.17     33.92 o 
  -2  -8  16      153.29      231.62     40.90 o 
   1  -8  16        2.81      -38.05     38.05 o 
   2  -8  16      984.62     1021.57     81.05 o 
   3  -8  16       47.15       31.42     45.67 o 
   4  -8  16     1436.63     1604.97    104.79 o 
  -6  -7  16       15.88      -10.24     37.00 o 
  -5  -7  16      546.29      599.05     60.92 o 
  -4  -7  16       87.40       70.81     37.59 o 
  -3  -7  16      506.10      580.20     55.68 o 
  -2  -7  16       90.30      123.75     36.19 o 
   1  -7  16      866.64      932.32     74.07 o 
   2  -7  16       55.04        6.23     36.71 o 
   3  -7  16      626.32      639.37     63.24 o 
   4  -7  16        7.45      -31.85     33.44 o 
  -7  -6  16       93.48       65.16     42.88 o 
  -6  -6  16      535.89      632.39     61.15 o 
  -5  -6  16      130.18      152.90     42.30 o 
  -4  -6  16     1298.68     1422.91     88.79 o 
  -3  -6  16        2.16       18.62     31.13 o 
  -2  -6  16      214.13      245.82     41.60 o 
  -1  -6  16       29.26       20.54     46.60 o 
   0  -6  16      548.85      546.28     69.70 o 
   1  -6  16     1116.14     1109.45     60.52 o 
   2  -6  16     1792.10     1841.50     84.62 o 
   3  -6  16      727.27      751.86     69.32 o 
   4  -6  16      262.34      249.76     35.91 o 
   5  -6  16        0.27      -28.73     28.73 o 
  -7  -5  16      107.33      178.62     44.45 o 
  -6  -5  16        9.58       -3.37     35.26 o 
  -5  -5  16      226.84      216.79     44.16 o 
  -4  -5  16      792.67      721.86     47.02 o 
  -3  -5  16      843.40      877.78     95.80 o 
  -2  -5  16      716.31      799.09     48.09 o 
  -1  -5  16     2562.38     2747.89    124.57 o 
   0  -5  16     1519.04     1587.86    112.82 o 
   1  -5  16       83.01       18.50     27.25 o 
   2  -5  16      654.10      668.70     46.62 o 
   3  -5  16       11.34      -25.60     25.60 o 
   4  -5  16      354.62      422.70     45.99 o 
   5  -5  16      470.89      417.20     41.66 o 
  -8  -4  16      666.19      744.10     66.97 o 
  -7  -4  16     2063.56     2300.09     94.45 o 
  -6  -4  16      408.72      425.56     40.40 o 
  -5  -4  16      326.99      348.30     39.42 o 
  -4  -4  16      321.43      369.01     58.50 o 
  -3  -4  16      422.94      486.86     38.17 o 
  -2  -4  16       90.45       73.99     28.39 o 
  -1  -4  16      814.59      885.76     75.35 o 
   0  -4  16       91.88       45.56     46.55 o 
   1  -4  16     1194.60     1296.89    102.11 o 
   2  -4  16       72.81       61.50     27.25 o 
   3  -4  16        0.40      -23.87     26.63 o 
   4  -4  16        3.13      -25.27     25.27 o 
   5  -4  16      555.25      578.18     46.02 o 
  -8  -3  16       75.82       65.34     37.59 o 
  -7  -3  16      988.24     1095.14     65.51 o 
  -6  -3  16      564.98      633.04     44.55 o 
  -5  -3  16       78.69       90.48     27.25 o 
  -4  -3  16     1542.93     1672.54     72.20 o 
  -3  -3  16      809.67      893.94     47.80 o 
  -2  -3  16       44.95       27.78     25.63 o 
  -1  -3  16      255.57      308.26     51.06 o 
   0  -3  16     1831.31     2095.97    133.30 o 
   1  -3  16        1.81      -11.93     43.40 o 
   2  -3  16      739.99      837.22     48.29 o 
   3  -3  16        7.87        2.77     25.83 o 
   4  -3  16       61.67       55.97     26.38 o 
   5  -3  16      212.61      177.00     37.79 o 
   6  -3  16       47.55      -28.61     28.61 o 
  -8  -2  16      156.85      137.33     31.86 o 
  -7  -2  16      239.72      228.23     45.67 o 
  -6  -2  16      205.84      297.44     76.68 o 
  -5  -2  16      375.67      416.42     69.24 o 
  -4  -2  16      100.14       59.58     39.42 o 
  -3  -2  16     2100.02     2181.99    143.25 o 
  -2  -2  16       11.60      -14.33     18.67 o 
  -1  -2  16      580.58      713.38     40.07 o 
   0  -2  16      133.98      170.13     49.69 o 
   1  -2  16      144.11      149.94     49.92 o 
   2  -2  16      819.18      880.36     87.51 o 
   3  -2  16      205.89      283.10     33.85 o 
   4  -2  16       34.43       14.77     26.79 o 
   5  -2  16      131.17      126.40     30.89 o 
   6  -2  16      129.61      133.54     32.90 o 
  -8  -1  16      191.43      230.29     33.91 o 
  -7  -1  16      311.94      312.72     35.69 o 
  -6  -1  16     1845.63     2084.57    148.51 o 
  -5  -1  16      167.70      146.47     28.68 o 
  -4  -1  16       43.73       35.36     22.01 o 
  -3  -1  16      751.58      740.08     41.94 o 
  -2  -1  16      280.60      317.39     28.25 o 
  -1  -1  16     1044.82     1105.21     50.55 o 
   0  -1  16      381.62      496.88     62.78 o 
   1  -1  16      849.87      925.51     84.66 o 
   2  -1  16      262.01      302.32     61.38 o 
   3  -1  16       40.90       47.24     25.64 o 
   4  -1  16        5.51      -25.52     25.52 o 
   5  -1  16      506.45      534.18     44.64 o 
   6  -1  16       68.95      137.61     33.52 o 
  -8   0  16      437.37      436.37     38.85 o 
  -7   0  16       93.73       93.05     27.39 o 
  -6   0  16      931.33      971.74     86.78 o 
  -5   0  16      391.19      422.13     34.53 o 
  -4   0  16     1431.79     1482.84     64.24 o 
  -3   0  16      787.06      907.03     46.25 o 
  -2   0  16      802.87      810.54     50.47 o 
  -1   0  16      141.50      140.27     23.14 o 
   0   0  16     1505.69     1661.52    113.57 o 
   1   0  16       23.17        5.64     45.15 o 
   2   0  16     1454.94     1634.00    116.71 o 
   3   0  16       51.44       52.26     64.70 o 
   4   0  16      290.39      279.62     33.75 o 
   5   0  16       32.00       -2.16     27.65 o 
   6   0  16        2.01      -41.02     41.02 o 
  -8   1  16      605.87      747.41     77.41 o 
  -7   1  16     1443.26     1605.49     81.63 o 
  -6   1  16       27.26       20.19     24.10 o 
  -5   1  16       10.53      -20.81     20.81 o 
  -4   1  16        1.76      -19.71     23.97 o 
  -3   1  16     2898.98     3017.71    111.36 o 
  -2   1  16       10.92       22.84     19.22 o 
  -1   1  16     1623.11     1686.00     68.48 o 
   0   1  16      201.20      276.54     56.03 o 
   1   1  16       14.47       25.54     45.79 o 
   2   1  16       14.59        8.44     48.82 o 
   3   1  16      279.48      374.17     68.77 o 
   4   1  16       19.09      -25.39     25.39 o 
   5   1  16      357.52      347.65     40.32 o 
  -8   2  16      441.45      541.38     43.65 o 
  -7   2  16      112.25       90.36     28.04 o 
  -6   2  16     1332.27     1564.51     69.73 o 
  -5   2  16       41.55       28.12     22.70 o 
  -4   2  16      810.97      800.98     45.22 o 
  -3   2  16       74.94       39.55     22.30 o 
  -2   2  16      370.64      380.43     36.95 o 
  -1   2  16      260.52      270.10     29.21 o 
   0   2  16     3869.33     4250.06    231.92 o 
   1   2  16       80.47       82.33     48.29 o 
   2   2  16     1357.20     1549.58    112.76 o 
   3   2  16      495.31      608.94     78.02 o 
   4   2  16        7.28        8.11     32.93 o 
   5   2  16        8.33      -31.74     31.74 o 
  -7   3  16       84.36       53.88     27.75 o 
  -6   3  16      143.55      104.40     41.05 o 
  -5   3  16      952.14     1003.24     52.27 o 
  -4   3  16      349.87      418.64     34.96 o 
  -3   3  16     2658.74     2743.86    103.36 o 
  -2   3  16       21.68       30.41     22.57 o 
  -1   3  16      516.56      555.05     36.35 o 
   0   3  16      141.06      137.66     47.83 o 
   1   3  16       98.84      148.83     49.46 o 
   2   3  16       50.32       70.17     48.00 o 
   3   3  16      578.81      661.30     79.94 o 
   4   3  16      346.83      377.78     72.90 o 
   5   3  16      981.29     1035.97    109.38 o 
  -7   4  16      202.77      245.62     34.18 o 
  -6   4  16      351.62      488.41     40.64 o 
  -5   4  16        1.14        3.12     25.08 o 
  -4   4  16        0.06      -24.18     40.64 o 
  -3   4  16      275.07      343.55     34.09 o 
  -2   4  16      405.21      454.89     35.13 o 
  -1   4  16      588.25      566.33     38.05 o 
   0   4  16      319.76      396.80     59.75 o 
   1   4  16      151.66      176.82     53.06 o 
   2   4  16       61.71       17.75     47.13 o 
   3   4  16       13.57      -14.55     49.11 o 
   4   4  16        0.37      -14.43     53.00 o 
  -6   5  16      642.30      681.76     72.35 o 
  -5   5  16      615.28      724.55     93.91 o 
  -4   5  16      512.00      561.93    101.24 o 
  -3   5  16      463.83      508.21     39.17 o 
  -2   5  16      189.64      165.87     27.51 o 
  -1   5  16        2.78       13.10     30.98 o 
   0   5  16        7.09       26.18     45.27 o 
   1   5  16       86.14       67.61     47.36 o 
   2   5  16     1241.19     1324.99    103.62 o 
   3   5  16      193.71      215.04     60.80 o 
   4   5  16      261.25      233.02     66.15 o 
  -6   6  16      153.89      158.39     31.58 o 
  -5   6  16       55.86       33.71     27.06 o 
  -4   6  16       21.52       12.01     50.04 o 
  -3   6  16     1076.72     1085.93    107.70 o 
  -2   6  16      101.57       77.11     26.69 o 
  -1   6  16     1516.45     1545.18     67.75 o 
   0   6  16      160.61      203.12     54.63 o 
   1   6  16      483.57      595.61     71.68 o 
   2   6  16        7.06      -13.03     46.84 o 
   3   6  16      293.91      359.63     69.94 o 
  -5   7  16       92.57       51.80     29.40 o 
  -4   7  16       88.77       74.72     28.35 o 
  -3   7  16      199.44      178.65     51.64 o 
  -2   7  16        4.95       45.50     25.30 o 
  -1   7  16      257.96      254.43     56.44 o 
   0   7  16      249.11      283.12     58.12 o 
   1   7  16       98.12       61.09     50.39 o 
   2   7  16      105.80      104.67     52.89 o 
  -3   8  16      419.21      493.39     42.55 o 
  -2   8  16       52.32       44.04     26.48 o 
  -1   8  16       29.16        3.96     46.84 o 
   0   8  16      249.27      157.03     52.66 o 
  -3  -9  17        5.70      -15.30     37.06 o 
  -2  -9  17       23.87        0.70     35.37 o 
  -4  -8  17      109.98       76.68     42.71 o 
  -3  -8  17      671.26      700.81     63.07 o 
  -2  -8  17      430.87      632.21     60.45 o 
   1  -8  17      107.76        4.54     45.73 o 
   2  -8  17       11.08      -40.09     41.60 o 
  -5  -7  17      115.76      163.20     45.73 o 
  -4  -7  17       73.44      163.49     44.57 o 
  -3  -7  17      440.02      530.22     58.30 o 
  -2  -7  17      630.65      681.03     64.76 o 
   2  -7  17       48.70       78.95     44.92 o 
   3  -7  17      334.97      267.06     54.81 o 
  -6  -6  17      168.64      158.95     45.09 o 
  -5  -6  17      132.95      133.76     43.70 o 
  -4  -6  17      108.33      134.29     42.53 o 
  -3  -6  17       45.44       28.33     36.54 o 
  -2  -6  17      170.10      219.06     45.50 o 
   0  -6  17      115.47       37.00     50.62 o 
   1  -6  17       95.53       82.27     56.09 o 
   2  -6  17       78.20       20.40     31.72 o 
   3  -6  17       12.18      -16.90     30.45 o 
   4  -6  17        1.26      -11.71     88.55 o 
  -6  -5  17      210.73      267.06     48.76 o 
  -5  -5  17       99.62      139.11     41.31 o 
  -4  -5  17      500.93      590.61     59.23 o 
  -3  -5  17        6.70        2.98     25.89 o 
  -2  -5  17      679.97      734.81     48.00 o 
  -1  -5  17      156.02      114.79     51.26 o 
   0  -5  17      660.28      722.74     77.79 o 
   1  -5  17      201.15      182.87     58.47 o 
   2  -5  17      588.18      637.60     47.40 o 
   3  -5  17      108.04       92.86     30.80 o 
   4  -5  17      491.93      519.91     45.14 o 
  -7  -4  17      443.66      584.33     60.63 o 
  -6  -4  17       92.27       74.86     33.86 o 
  -5  -4  17      127.61      101.45     30.75 o 
  -4  -4  17       14.70        2.60     26.20 o 
  -3  -4  17      408.23      409.76     78.14 o 
  -2  -4  17        1.51      -22.10     23.12 o 
  -1  -4  17      880.47     1116.23     89.31 o 
   0  -4  17      187.94      134.52     51.14 o 
   1  -4  17       17.12       14.43     51.43 o 
   2  -4  17        1.96      -43.06     50.10 o 
   3  -4  17       29.82       44.20     29.28 o 
   4  -4  17      134.81       56.19     29.99 o 
  -7  -3  17      183.12      249.49     58.65 o 
  -6  -3  17     1088.59     1182.63     61.76 o 
  -5  -3  17      131.43      153.79     30.72 o 
  -4  -3  17     1687.14     1747.12     74.93 o 
  -3  -3  17      471.69      473.05     37.35 o 
  -2  -3  17       21.85       -7.93     36.42 o 
  -1  -3  17      268.95      277.07     55.56 o 
   0  -3  17      329.02      404.66     64.58 o 
   1  -3  17       45.74       31.01     46.49 o 
   2  -3  17      838.06      867.97     88.03 o 
   3  -3  17      770.43      810.60     50.58 o 
   4  -3  17       58.71       14.88     29.48 o 
   5  -3  17      505.21      398.08     41.65 o 
  -7  -2  17      477.36      595.67     80.20 o 
  -6  -2  17       12.38       23.03     26.47 o 
  -5  -2  17      172.52      172.84     30.29 o 
  -4  -2  17      240.32      322.59     33.05 o 
  -3  -2  17      470.80      535.10     39.33 o 
  -2  -2  17      929.15      993.01     49.31 o 
  -1  -2  17      896.22      967.28     83.20 o 
   0  -2  17     1143.78     1267.97     99.08 o 
   1  -2  17       31.27       17.80     47.13 o 
   2  -2  17       98.37      191.01     61.03 o 
   3  -2  17        3.38      -27.69     52.60 o 
   4  -2  17      192.30      137.71     30.99 o 
   5  -2  17       23.04      -14.47     30.27 o 
  -7  -1  17        4.97       -1.11     38.40 o 
  -6  -1  17      235.98      257.63     71.86 o 
  -5  -1  17      472.26      449.81     37.57 o 
  -4  -1  17      428.49      485.20     36.97 o 
  -3  -1  17      237.49      276.45     29.74 o 
  -2  -1  17      150.90      166.25     29.47 o 
  -1  -1  17      191.27      241.92     51.78 o 
   0  -1  17      451.24      612.20     72.67 o 
   1  -1  17      513.90      634.31     72.55 o 
   2  -1  17       12.12       20.01     50.85 o 
   3  -1  17      993.82     1212.82    104.79 o 
   4  -1  17       36.54        9.09     28.33 o 
   5  -1  17      183.00      118.89     31.78 o 
  -7   0  17       88.24       85.07     29.01 o 
  -6   0  17       60.77       26.54     29.70 o 
  -5   0  17       67.10       93.90     25.91 o 
  -4   0  17      694.26      710.45     42.93 o 
  -3   0  17      242.23      249.72     28.98 o 
  -2   0  17     1097.08     1167.88     54.06 o 
  -1   0  17        0.64       -5.12     43.40 o 
   0   0  17        4.48      -34.09     42.94 o 
   1   0  17        0.04        6.05     45.96 o 
   2   0  17      349.61      405.71     68.66 o 
   3   0  17        0.58      -47.30     49.80 o 
   4   0  17      307.80      542.15     83.03 o 
   5   0  17       15.77       61.20     31.10 o 
  -7   1  17      388.43      467.74     40.72 o 
  -6   1  17      273.11      296.49     33.44 o 
  -5   1  17       15.22      -13.99     23.79 o 
  -4   1  17       32.74        0.03     22.76 o 
  -3   1  17      126.30      174.14     35.61 o 
  -2   1  17       95.43      107.08     23.37 o 
  -1   1  17      346.04      534.81     67.84 o 
   0   1  17       62.42       32.47     45.50 o 
   1   1  17       39.91       48.35     51.32 o 
   2   1  17       19.28      -30.78     48.99 o 
   3   1  17        8.19      -52.42     52.42 o 
   4   1  17       83.22      -28.86     57.95 o 
  -7   2  17      108.20       80.70     28.83 o 
  -6   2  17      806.04      932.77     53.27 o 
  -5   2  17       64.91       57.13     30.34 o 
  -4   2  17      660.40      670.37     60.34 o 
  -3   2  17       75.95       72.98     23.33 o 
  -2   2  17       14.26        6.83     20.67 o 
  -1   2  17       36.42       36.77     45.32 o 
   0   2  17       11.20       63.36     47.88 o 
   1   2  17      171.42      326.06     61.79 o 
   2   2  17       44.36      107.46     53.59 o 
   3   2  17      812.47      917.02     93.15 o 
   4   2  17        3.50      -41.43     57.08 o 
  -6   3  17      155.43      140.87     44.83 o 
  -5   3  17       42.60       44.06     26.03 o 
  -4   3  17      348.40      376.28     34.89 o 
  -3   3  17       18.10       14.71     26.27 o 
  -2   3  17     1634.30     1712.32     71.77 o 
  -1   3  17        6.54        8.96     44.57 o 
   0   3  17      344.26      418.16     63.48 o 
   1   3  17        0.04      -11.75     47.01 o 
   2   3  17       95.83       91.81     53.82 o 
   3   3  17       27.49       19.26     55.16 o 
   4   3  17      714.20      813.39     95.19 o 
  -6   4  17       31.65       15.97     26.00 o 
  -5   4  17      152.03      201.33     64.29 o 
  -4   4  17      287.00      312.03     34.03 o 
  -3   4  17       12.27        6.26     59.23 o 
  -2   4  17       14.01       -3.39     21.92 o 
  -1   4  17      642.65      752.88     78.14 o 
   0   4  17       45.53       46.78     48.35 o 
   1   4  17     1010.56     1165.22     97.57 o 
   2   4  17       31.81       -0.47     49.11 o 
   3   4  17        2.54      -30.31     53.35 o 
  -5   5  17      153.96      158.75     40.47 o 
  -4   5  17     1182.65     1328.41     64.06 o 
  -3   5  17      247.36      280.15     32.90 o 
  -2   5  17      186.02      256.32     31.72 o 
  -1   5  17       45.39       46.43     48.70 o 
   0   5  17      288.80      339.03     60.86 o 
   1   5  17        7.23      -44.92     44.92 o 
   2   5  17      489.59      688.88     80.58 o 
  -4   6  17       69.09       18.44     27.42 o 
  -3   6  17      361.23      468.73     40.38 o 
  -2   6  17       34.44       -1.49     23.77 o 
  -1   6  17     1249.43     1489.65    110.84 o 
   0   6  17      773.92      737.93     79.94 o 
   1   6  17      651.02      716.23     81.16 o 
  -2   7  17        1.12      -25.19     25.19 o 
  -1   7  17      160.65      121.08     55.45 o 
  -3  -7  18      235.60      347.06     54.69 o 
  -4  -6  18      479.93      638.55     66.79 o 
  -3  -6  18        5.80       29.73     39.56 o 
   1  -6  18     1799.26     2004.10    138.94 o 
   2  -6  18      130.10      178.74     72.32 o
[truncated: 7,302 more chars]
